# Supplementary material for: {4,4′-Dimethyl-2,2′-[(2,2-dimethyl­propane-1,3-di­yl)bis­(nitrilo­methanylyl­idene)]diphenolato}nickel(II) monohydrate
Source: Acta Crystallogr Sect E Struct Rep Online. 2011 Dec 23;68(Pt 1):m82. doi: 10.1107/S1600536811054262 (PMC3254342; doi:10.1107/S1600536811054262)
Supplement: Supplementary file 2 [file e-68-00m82-Isup2.hkl]

# 
# h,k,l, Fc-squared, Fo-squared, sigma(Fo-squared) and status flag 
# 
data_I
_shelx_title ' a    C2/c' 
_shelx_refln_list_code          4 
_shelx_F_calc_maximum      336.27 
_exptl_crystal_F_000       872.00 
_reflns_d_resolution_high  0.7494 
 
loop_ 
 _symmetry_equiv_pos_as_xyz 
 'x, y, z' 
 '-x, y, -z+1/2' 
 'x+1/2, y+1/2, z' 
 '-x+1/2, y+1/2, -z+1/2' 
 '-x, -y, -z' 
 'x, -y, z-1/2' 
 '-x+1/2, -y+1/2, -z' 
 'x+1/2, -y+1/2, z-1/2' 
 
_cell_length_a    13.3333 
_cell_length_b    15.9424 
_cell_length_c     9.9965 
_cell_angle_alpha  90.000 
_cell_angle_beta  104.736 
_cell_angle_gamma  90.000 
 
_shelx_F_squared_multiplier     1.000 
 
loop_ 
 _refln_index_h 
 _refln_index_k 
 _refln_index_l 
 _refln_F_squared_calc 
 _refln_F_squared_meas 
 _refln_F_squared_sigma 
 _refln_observed_status 
   2   0   0    14369.24    13847.23    147.86 o 
   4   0   0     7099.04     7288.38     94.93 o 
   6   0   0     4600.64     4975.80     71.01 o 
   8   0   0     3882.67     4102.33     69.08 o 
  10   0   0     3438.65     3531.97     98.78 o 
  12   0   0     3730.99     3638.75     90.85 o 
  14   0   0      126.34      206.07     30.11 o 
  16   0   0      381.03      397.30     43.01 o 
   3   1   0    14026.32    13684.85    104.44 o 
   5   1   0     5073.93     5239.04     45.57 o 
   7   1   0     5154.54     5084.86     57.04 o 
   9   1   0     2130.13     2162.67     31.37 o 
  11   1   0     1063.69     1078.44     29.41 o 
  13   1   0      756.63      817.56     30.02 o 
  15   1   0       67.61       89.37     18.73 o 
  17   1   0      168.13      161.23     39.89 o 
   0   2   0    58517.68    39295.13   1398.94 o 
   2   2   0     1285.40     1034.96     10.09 o 
   4   2   0      466.19      452.79      8.17 o 
   6   2   0     1872.63     1793.64     22.30 o 
   8   2   0      590.61      603.41     17.66 o 
  10   2   0     1040.69     1069.99     22.82 o 
  12   2   0     2079.33     2032.97     44.17 o 
  14   2   0       11.28        8.90     14.18 o 
  16   2   0      232.74      215.53     24.98 o 
   1   3   0     2013.64     2515.09     23.46 o 
   3   3   0       33.21       27.85      2.61 o 
   5   3   0     2960.08     3143.80     33.55 o 
   7   3   0     2774.55     2811.72     33.92 o 
   9   3   0      284.99      273.82     13.31 o 
  11   3   0     2213.04     2183.92     50.89 o 
  13   3   0      252.40      244.07     20.28 o 
  15   3   0      373.21      330.29     31.48 o 
  17   3   0      108.38      143.17     73.35 o 
   0   4   0     8345.25     8085.96     95.82 o 
   2   4   0     7729.52     7908.02     57.93 o 
   4   4   0     6939.10     6883.09     63.47 o 
   6   4   0     8315.53     8498.33     81.79 o 
   8   4   0     3740.65     3767.69     44.13 o 
  10   4   0     1697.19     1695.39     33.51 o 
  12   4   0     1878.67     1848.96     42.03 o 
  14   4   0      380.84      362.42     27.44 o 
  16   4   0      218.88      233.99     26.26 o 
   1   5   0     1603.35     1729.98     17.88 o 
   3   5   0     8830.76     8642.26     70.51 o 
   5   5   0    25214.25    26436.41    237.34 o 
   7   5   0     7606.48     7660.49     79.31 o 
   9   5   0     1051.25     1016.74     23.23 o 
  11   5   0     2642.39     2529.09     45.58 o 
  13   5   0      415.84      409.55     30.88 o 
  15   5   0      587.37      604.25     43.48 o 
   0   6   0       41.50       29.80      5.05 o 
   2   6   0      418.60      397.79      8.08 o 
   4   6   0    16420.30    16342.74    139.05 o 
   6   6   0     4890.71     4810.09     53.07 o 
   8   6   0     2540.66     2487.29     32.15 o 
  10   6   0      465.28      490.33     21.34 o 
  12   6   0      855.30      865.17     28.96 o 
  14   6   0      438.98      472.30     31.04 o 
  16   6   0      297.31      299.38     34.40 o 
   1   7   0      154.02      197.03      6.54 o 
   3   7   0     1744.21     1568.15     18.83 o 
   5   7   0     3900.30     3933.07     41.49 o 
   7   7   0     1428.36     1555.69     25.84 o 
   9   7   0      779.12      752.50     22.59 o 
  11   7   0      492.88      479.29     23.45 o 
  13   7   0      325.14      303.44     28.90 o 
  15   7   0      195.11      192.63     23.69 o 
   0   8   0     1624.56     1502.91     29.02 o 
   2   8   0       75.68       47.75      4.79 o 
   4   8   0    10617.17    10822.65     96.03 o 
   6   8   0     2145.55     1970.63     32.86 o 
   8   8   0     1620.88     1594.90     26.65 o 
  10   8   0      177.81      182.38     17.79 o 
  12   8   0      246.94      252.50     20.03 o 
  14   8   0      150.52      153.95     24.24 o 
   1   9   0     3219.43     3407.09     36.79 o 
   3   9   0     4115.85     4222.00     42.91 o 
   5   9   0     4008.08     4089.06     42.88 o 
   7   9   0     1576.58     1492.96     27.36 o 
   9   9   0      671.06      674.67     23.95 o 
  11   9   0      301.97      294.19     19.37 o 
  13   9   0      112.09       88.30     16.50 o 
  15   9   0      138.59      153.60     28.89 o 
   0  10   0     3814.28     4048.83     70.01 o 
   2  10   0     3507.90     3459.34     47.22 o 
   4  10   0     3196.13     3289.23     36.59 o 
   6  10   0      540.21      525.23     15.62 o 
   8  10   0      714.26      632.70     25.31 o 
  10  10   0      224.57      259.01     18.99 o 
  12  10   0      102.01      106.96     16.43 o 
  14  10   0       67.14       81.87     20.17 o 
   1  11   0     5682.60     5805.20     67.09 o 
   3  11   0      412.01      466.94     14.30 o 
   5  11   0      349.22      387.48     14.49 o 
   7  11   0      367.99      357.06     16.69 o 
   9  11   0      286.69      306.21     21.93 o 
  11  11   0      698.54      696.90     31.62 o 
  13  11   0        9.76      -15.02     15.02 o 
   0  12   0     2710.33     2660.84     87.07 o 
   2  12   0     3141.04     3166.54     50.85 o 
   4  12   0      482.68      494.84     17.42 o 
   6  12   0      523.44      504.47     27.21 o 
   8  12   0      710.18      666.79     26.70 o 
  10  12   0      308.54      319.86     22.48 o 
  12  12   0       72.57       65.42     18.12 o 
  14  12   0       34.56       12.37     21.57 o 
   1  13   0     4013.03     3909.12     54.16 o 
   3  13   0      375.39      324.69     16.83 o 
   5  13   0      612.27      595.25     22.90 o 
   7  13   0      412.02      381.45     20.73 o 
   9  13   0      204.18      229.86     22.94 o 
  11  13   0      787.58      807.96     35.77 o 
  13  13   0       18.75       30.51     22.05 o 
   0  14   0     2145.89     2147.61     49.22 o 
   2  14   0      301.16      301.65     16.15 o 
   4  14   0       53.02       39.17     14.21 o 
   6  14   0       78.25      103.32     14.91 o 
   8  14   0      247.60      223.98     22.28 o 
  10  14   0      330.70      304.57     23.89 o 
  12  14   0      257.78      213.23     31.45 o 
   1  15   0      123.13      111.22     13.97 o 
   3  15   0       73.02       73.80     13.07 o 
   5  15   0        9.97       10.23     11.46 o 
   7  15   0      102.66       94.03     18.08 o 
   9  15   0      110.40      134.06     20.73 o 
  11  15   0      197.91      169.18     24.32 o 
   0  16   0      410.35      337.78     25.86 o 
   2  16   0      112.14       95.52     14.60 o 
   4  16   0      135.78      127.47     16.25 o 
   6  16   0      229.59      291.81     25.26 o 
   8  16   0       35.41       71.74     18.07 o 
  10  16   0       60.07       66.25     20.14 o 
   1  17   0      185.31      194.23     17.25 o 
   3  17   0      276.83      256.92     23.26 o 
   5  17   0      369.10      421.77     36.22 o 
   7  17   0      179.34      226.86     28.98 o 
   9  17   0       44.11       39.17     18.44 o 
   0  18   0      338.02      338.01     31.73 o 
   2  18   0      132.75      147.57     18.97 o 
   4  18   0      228.37      192.84     22.97 o 
   6  18   0      404.35      417.49     36.08 o 
   8  18   0       22.82       12.78     17.14 o 
   1  19   0        0.43      -11.26     11.26 o 
   3  19   0       47.56       61.68     20.89 o 
   5  19   0      125.41      130.65     22.03 o 
   7  19   0       50.71       29.51     18.95 o 
   0  20   0       77.73       77.32     23.04 o 
   2  20   0        4.04      -14.48     14.48 o 
   4  20   0        3.16      -12.83     16.98 o 
   1  21   0        2.40       11.62     16.32 o 
 -17   1   1        7.74       18.89     31.00 o 
 -15   1   1        1.13       25.22     22.85 o 
 -13   1   1       34.39       37.57     12.68 o 
 -11   1   1        7.09       15.11     10.17 o 
  -9   1   1       84.24       85.11      7.10 o 
  -7   1   1       11.18       12.62      4.00 o 
  -5   1   1      118.77      139.03      4.42 o 
  -3   1   1    15229.90    14746.77    103.03 o 
  -1   1   1        4.68        1.77      0.83 o 
   1   1   1     5810.33     5471.73     41.41 o 
   3   1   1       24.05       18.70      2.45 o 
   5   1   1       24.40       28.78      3.85 o 
   7   1   1      268.00      244.10     10.66 o 
   9   1   1       18.84       19.19      6.14 o 
  11   1   1      241.06      204.13     16.38 o 
  13   1   1      141.75      138.96     23.19 o 
  15   1   1       28.05       38.93     16.86 o 
 -16   2   1       23.84       28.55     21.12 o 
 -14   2   1      542.45      533.27     29.68 o 
 -12   2   1       13.06       10.29     10.12 o 
 -10   2   1       25.63       13.57      6.54 o 
  -8   2   1       33.04       24.50      4.87 o 
  -6   2   1     3531.88     3878.31     41.49 o 
  -4   2   1     1421.72     1467.92     13.74 o 
  -2   2   1      526.77      479.03      5.35 o 
   0   2   1     4597.44     4318.14     33.32 o 
   2   2   1      289.68      267.05      7.61 o 
   4   2   1     1771.43     1649.10     23.39 o 
   6   2   1     2225.00     2328.57     27.73 o 
   8   2   1      627.48      607.26     19.95 o 
  10   2   1        5.68       -4.21      9.16 o 
  12   2   1       87.92       94.48     17.38 o 
  14   2   1      222.59      243.41     25.97 o 
  16   2   1       53.81       56.05     19.75 o 
 -17   3   1        0.51       -4.28     29.25 o 
 -15   3   1        2.90        9.32     14.19 o 
 -13   3   1       46.06       44.05     12.10 o 
 -11   3   1       77.05       52.53     11.37 o 
  -9   3   1      292.68      328.73     11.31 o 
  -7   3   1      236.04      210.48      8.09 o 
  -5   3   1     4837.41     4613.00     45.47 o 
  -3   3   1    27923.51    26007.79    181.27 o 
  -1   3   1    10987.40    10330.89     69.67 o 
   1   3   1      596.90      538.24      6.44 o 
   3   3   1     2579.41     2716.44     27.70 o 
   5   3   1      821.90      735.34     12.39 o 
   7   3   1      850.39      787.66     15.38 o 
   9   3   1      129.74      163.27     10.62 o 
  11   3   1     1458.45     1408.99     35.04 o 
  13   3   1      223.10      227.42     22.33 o 
  15   3   1      158.45      162.19     23.11 o 
 -16   4   1       26.52       38.77     21.40 o 
 -14   4   1       99.20      114.91     18.15 o 
 -12   4   1        7.76        3.05     10.29 o 
 -10   4   1      590.85      574.97     17.51 o 
  -8   4   1       10.27        2.45      4.67 o 
  -6   4   1     2209.66     2437.32     29.13 o 
  -4   4   1      337.39      347.25      6.79 o 
  -2   4   1      275.82      287.32      4.85 o 
   0   4   1     1960.50     2000.61     20.34 o 
   2   4   1     1085.64     1173.17     12.69 o 
   4   4   1       93.72       87.21      5.63 o 
   6   4   1       81.41       73.86      5.84 o 
   8   4   1      282.30      264.28     10.24 o 
  10   4   1      108.67      119.49     14.96 o 
  12   4   1        7.70       -1.38     12.51 o 
  14   4   1       85.70      107.08     19.76 o 
  16   4   1       49.07       10.83     21.45 o 
 -17   5   1       51.77       55.80     34.10 o 
 -15   5   1       45.15       38.46     20.02 o 
 -13   5   1       47.54       55.13     12.80 o 
 -11   5   1        9.68        9.93      8.54 o 
  -9   5   1      650.49      626.41     15.75 o 
  -7   5   1       20.83       13.45      4.79 o 
  -5   5   1     3430.98     3574.00     36.14 o 
  -3   5   1      311.00      293.58      7.22 o 
  -1   5   1      123.54      109.99      4.16 o 
   1   5   1     4907.13     4884.80     45.98 o 
   3   5   1     1642.29     1839.36     18.74 o 
   5   5   1        7.82        2.63      3.36 o 
   7   5   1     1069.61     1110.89     19.66 o 
   9   5   1        2.45       -1.26      5.93 o 
  11   5   1      268.46      274.92     20.05 o 
  13   5   1       18.29        9.37     14.20 o 
  15   5   1      266.53      331.12     31.07 o 
 -16   6   1       12.44      -11.89     18.61 o 
 -14   6   1       97.41      103.13     27.86 o 
 -12   6   1        3.99        6.00      9.53 o 
 -10   6   1      693.40      678.35     21.90 o 
  -8   6   1      273.65      271.82     11.01 o 
  -6   6   1     2218.99     2291.84     26.51 o 
  -4   6   1       30.16       43.51      4.33 o 
  -2   6   1      355.28      268.23      6.94 o 
   0   6   1      333.78      310.41      8.43 o 
   2   6   1     5269.18     5412.12     47.74 o 
   4   6   1      892.82     1034.18     14.49 o 
   6   6   1     1121.61     1261.69     19.84 o 
   8   6   1      459.31      454.49     13.87 o 
  10   6   1       80.48       89.52     11.70 o 
  12   6   1      278.14      322.41     33.17 o 
  14   6   1       46.82       45.54     17.60 o 
  16   6   1       18.07       18.13     19.77 o 
 -15   7   1       62.47       68.93     23.25 o 
 -13   7   1      293.42      348.87     21.21 o 
 -11   7   1       49.65       60.29     10.99 o 
  -9   7   1      254.82      255.45     14.50 o 
  -7   7   1      133.95      118.86      6.64 o 
  -5   7   1     1320.35     1386.45     19.86 o 
  -3   7   1      107.91       98.25      4.92 o 
  -1   7   1     1298.10     1333.17     16.80 o 
   1   7   1      140.65      168.08      6.19 o 
   3   7   1     7388.57     8014.44     74.88 o 
   5   7   1     1584.73     1542.24     22.14 o 
   7   7   1     1441.20     1443.19     24.21 o 
   9   7   1     1217.75     1243.61     42.25 o 
  11   7   1      420.52      436.56     28.50 o 
  13   7   1       42.24       59.66     17.52 o 
  15   7   1      123.71      113.77     31.59 o 
 -16   8   1       27.44       75.32     58.88 o 
 -14   8   1      152.83      127.78     25.08 o 
 -12   8   1      249.29      257.67     18.77 o 
 -10   8   1      339.18      386.73     18.56 o 
  -8   8   1      305.32      355.42     11.54 o 
  -6   8   1      247.38      242.71      9.62 o 
  -4   8   1      343.05      383.45     10.53 o 
  -2   8   1     1476.46     1473.04     20.71 o 
   0   8   1     4193.66     4056.21     41.65 o 
   2   8   1     4568.78     4356.49     42.31 o 
   4   8   1      758.60      729.19     13.41 o 
   6   8   1      788.41      806.34     16.65 o 
   8   8   1      711.10      738.76     21.41 o 
  10   8   1     2076.88     2017.39     48.44 o 
  12   8   1      251.17      265.82     24.48 o 
  14   8   1       41.92       27.70     17.83 o 
 -15   9   1      104.03      127.91     25.77 o 
 -13   9   1      511.77      470.02     26.77 o 
 -11   9   1       71.32       87.69     13.81 o 
  -9   9   1      321.10      320.44     17.11 o 
  -7   9   1      722.57      752.16     17.07 o 
  -5   9   1       40.07       31.56      5.04 o 
  -3   9   1      655.30      643.40     11.65 o 
  -1   9   1      627.93      627.17     12.11 o 
   1   9   1      892.94      930.44     15.31 o 
   3   9   1      564.08      653.08     14.60 o 
   5   9   1      496.04      506.11     13.88 o 
   7   9   1      307.93      285.56     15.65 o 
   9   9   1     1247.81     1153.60     30.85 o 
  11   9   1      486.01      420.99     43.55 o 
  13   9   1       44.25       45.10     17.37 o 
  15   9   1        0.53       24.25     18.60 o 
 -14  10   1      197.62      220.80     31.84 o 
 -12  10   1      571.91      518.52     25.26 o 
 -10  10   1       56.20       66.88     12.82 o 
  -8  10   1      356.56      331.21     17.07 o 
  -6  10   1      732.32      797.31     16.39 o 
  -4  10   1        7.73        5.87      4.70 o 
  -2  10   1     1640.61     1724.80     23.42 o 
   0  10   1      923.52      959.47     16.57 o 
   2  10   1      109.57       88.15      5.77 o 
   4  10   1      465.36      519.68     20.28 o 
   6  10   1       99.02       89.37      9.33 o 
   8  10   1        6.41       -2.49     10.50 o 
  10  10   1     1620.47     1497.94     45.27 o 
  12  10   1       18.00       13.01     15.80 o 
  14  10   1       30.96       17.59     17.84 o 
 -15  11   1       39.15       75.19     29.10 o 
 -13  11   1      465.20      445.73     31.21 o 
 -11  11   1      111.45      127.48     16.92 o 
  -9  11   1      284.65      293.56     18.86 o 
  -7  11   1      671.31      696.96     22.03 o 
  -5  11   1       41.83       36.22      6.56 o 
  -3  11   1     1845.21     1830.53     27.56 o 
  -1  11   1     3691.51     3659.11     39.96 o 
   1  11   1     1019.11     1083.51     19.23 o 
   3  11   1      168.75      170.42     10.08 o 
   5  11   1       98.10      108.21     13.43 o 
   7  11   1        4.90       10.90     11.06 o 
   9  11   1      537.36      540.39     26.59 o 
  11  11   1      474.81      493.93     27.60 o 
  13  11   1       32.07       44.30     18.25 o 
 -14  12   1      162.45      232.82     65.69 o 
 -12  12   1      160.48      139.36     21.42 o 
 -10  12   1      123.24      156.99     16.31 o 
  -8  12   1      597.17      552.39     23.95 o 
  -6  12   1      678.10      646.64     21.50 o 
  -4  12   1      356.23      386.54     14.88 o 
  -2  12   1     6361.96     6443.93     68.41 o 
   0  12   1     2412.68     2384.44     32.81 o 
   2  12   1      632.42      619.58     17.43 o 
   4  12   1      581.25      593.11     19.65 o 
   6  12   1      362.87      422.55     19.15 o 
   8  12   1      187.68      211.65     20.85 o 
  10  12   1      767.27      753.26     33.27 o 
  12  12   1       56.23       86.02     19.89 o 
 -13  13   1      151.73      173.38     29.67 o 
 -11  13   1       45.67       26.65     14.27 o 
  -9  13   1      266.87      245.39     23.02 o 
  -7  13   1      858.12      841.62     37.98 o 
  -5  13   1     1274.50     1268.31     30.24 o 
  -3  13   1      904.95      857.88     19.86 o 
  -1  13   1     6025.66     6003.89     71.89 o 
   1  13   1      342.18      343.63     15.15 o 
   3  13   1     1154.46     1105.34     33.35 o 
   5  13   1     1198.81     1154.26     39.58 o 
   7  13   1      288.22      306.82     20.37 o 
   9  13   1      214.20      149.55     20.31 o 
  11  13   1      418.30      383.64     30.08 o 
  13  13   1        8.47       17.00     19.30 o 
 -12  14   1       25.22       13.72     17.70 o 
 -10  14   1      112.31      122.76     19.63 o 
  -8  14   1      417.94      409.36     23.40 o 
  -6  14   1      591.58      608.31     24.37 o 
  -4  14   1      823.44      834.24     30.74 o 
  -2  14   1     3553.31     3527.31     50.02 o 
   0  14   1      378.50      347.91     17.00 o 
   2  14   1      851.69      852.48     29.28 o 
   4  14   1      969.75      865.74     35.03 o 
   6  14   1      512.49      522.20     30.20 o 
   8  14   1      206.62      187.49     21.49 o 
  10  14   1       93.03       51.05     17.68 o 
  12  14   1       63.26       62.36     20.98 o 
 -11  15   1      131.40      129.78     21.97 o 
  -9  15   1      259.34      250.94     24.64 o 
  -7  15   1      414.66      445.23     25.35 o 
  -5  15   1      525.53      527.83     24.55 o 
  -3  15   1      245.08      277.52     24.29 o 
  -1  15   1     2187.45     2105.34     49.35 o 
   1  15   1       75.78       73.15     12.18 o 
   3  15   1      453.44      463.25     23.12 o 
   5  15   1      663.13      604.59     35.94 o 
   7  15   1      135.69      142.59     20.29 o 
   9  15   1       63.01       38.08     17.07 o 
  11  15   1      157.10      155.72     24.14 o 
 -10  16   1      173.58      133.58     31.08 o 
  -8  16   1      490.34      492.94     33.92 o 
  -6  16   1      393.99      377.06     32.59 o 
  -4  16   1      273.02      239.70     22.40 o 
  -2  16   1      690.39      660.70     28.00 o 
   0  16   1       16.01       18.88     10.55 o 
   2  16   1      287.29      335.05     20.25 o 
   4  16   1      553.24      589.74     32.91 o 
   6  16   1      564.97      508.05     31.91 o 
   8  16   1      154.99      164.57     21.89 o 
  10  16   1       62.44       79.52     20.73 o 
  -9  17   1      205.28      183.21     28.34 o 
  -7  17   1      545.66      576.12     34.80 o 
  -5  17   1      312.98      296.16     22.74 o 
  -3  17   1      301.27      260.00     21.64 o 
  -1  17   1       69.54       32.78     12.26 o 
   1  17   1      201.06      223.15     18.17 o 
   3  17   1      573.90      589.04     34.23 o 
   5  17   1      969.28      968.30     45.97 o 
   7  17   1      251.28      257.49     26.15 o 
   9  17   1      107.30      103.27     26.47 o 
  -8  18   1      223.22      222.05     43.92 o 
  -6  18   1      389.31      424.72     30.67 o 
  -4  18   1      212.57      242.23     22.18 o 
  -2  18   1      239.73      196.74     23.19 o 
   0  18   1      118.97      109.57     15.71 o 
   2  18   1      627.62      585.30     34.78 o 
   4  18   1      779.37      779.43     50.71 o 
   6  18   1      532.82      467.32     33.01 o 
   8  18   1      165.16      195.28     25.53 o 
  -7  19   1      234.95      256.73     31.61 o 
  -5  19   1      173.79      153.65     22.70 o 
  -3  19   1      201.20      194.19     25.13 o 
  -1  19   1       95.46       91.14     16.08 o 
   1  19   1      433.01      439.47     28.41 o 
   3  19   1      671.60      646.32     38.82 o 
   5  19   1      374.42      408.44     32.18 o 
   7  19   1      312.12      275.36     28.92 o 
  -6  20   1      293.39      330.29     36.52 o 
  -4  20   1       95.93       92.64     24.19 o 
  -2  20   1      124.53      109.42     17.66 o 
   0  20   1      123.12       76.82     20.62 o 
   2  20   1      430.98      445.33     29.71 o 
   4  20   1      316.92      329.34     31.10 o 
  -1  21   1      185.77      213.35     23.29 o 
   1  21   1      122.12      124.19     20.81 o 
 -16   0   2       83.67      121.61     48.26 o 
 -14   0   2      597.56      624.94     48.57 o 
 -12   0   2     1114.63     1135.28     41.48 o 
 -10   0   2     1747.50     1733.00     60.19 o 
  -8   0   2     2942.54     3071.80     58.06 o 
  -6   0   2     8423.19     8932.85     99.63 o 
  -4   0   2    11193.04    11975.39    121.36 o 
  -2   0   2    65082.79    51583.57   1770.92 o 
   0   0   2    14517.00    13653.78    119.72 o 
   2   0   2     9165.17     9255.47    102.82 o 
   4   0   2    11826.86    12080.79    172.50 o 
   6   0   2     1330.62     1284.15     30.20 o 
   8   0   2     3048.75     3065.04     61.13 o 
  10   0   2     4543.75     4540.91    105.30 o 
  12   0   2     1106.12     1011.21     55.61 o 
  14   0   2      683.31      637.22     51.25 o 
  16   0   2      316.55      354.62     65.15 o 
 -17   1   2      128.72      116.03     36.39 o 
 -15   1   2     1427.73     1541.24     53.79 o 
 -13   1   2      574.15      611.80     23.99 o 
 -11   1   2      976.24     1040.76     25.35 o 
  -9   1   2     2610.08     2837.34     38.04 o 
  -7   1   2     1809.30     1732.60     22.89 o 
  -5   1   2     4631.94     4512.33     37.87 o 
  -3   1   2   113075.87    89969.21   1549.70 o 
  -1   1   2       23.47       22.75      1.62 o 
   1   1   2     2596.56     2823.00     21.89 o 
   3   1   2     4160.13     3878.84     41.50 o 
   5   1   2      534.35      436.17     11.51 o 
   7   1   2     5498.45     5572.50     58.64 o 
   9   1   2     4339.48     4302.53     54.49 o 
  11   1   2      432.27      375.08     25.30 o 
  13   1   2      822.44      829.85     39.51 o 
  15   1   2      311.99      281.88     27.49 o 
 -16   2   2      200.36      247.24     41.56 o 
 -14   2   2      688.40      681.04     26.97 o 
 -12   2   2      751.37      685.59     23.71 o 
 -10   2   2     1290.43     1197.01     22.61 o 
  -8   2   2     3793.95     3834.49     46.97 o 
  -6   2   2     2540.52     2528.86     28.11 o 
  -4   2   2    13907.59    13720.10    104.57 o 
  -2   2   2      620.67      748.86      7.58 o 
   0   2   2      319.72      400.18      4.43 o 
   2   2   2     2338.78     2458.45     21.11 o 
   4   2   2     7524.65     7451.42     74.34 o 
   6   2   2       65.38       52.04      5.08 o 
   8   2   2     1663.65     1670.62     26.03 o 
  10   2   2      858.20      860.04     27.86 o 
  12   2   2      749.91      757.72     36.66 o 
  14   2   2      185.84      181.64     25.41 o 
  16   2   2      177.00      219.69     27.01 o 
 -17   3   2       59.19      128.57     40.05 o 
 -15   3   2      765.91      800.10     57.54 o 
 -13   3   2      869.53      898.26     30.74 o 
 -11   3   2     1156.56     1133.13     23.24 o 
  -9   3   2     2988.29     2963.52     39.83 o 
  -7   3   2     2304.68     2068.23     26.77 o 
  -5   3   2      472.53      499.45      8.24 o 
  -3   3   2    30757.05    29733.30    211.74 o 
  -1   3   2     5825.59     6047.42     42.77 o 
   1   3   2     3510.63     3873.00     29.18 o 
   3   3   2     1886.96     1851.93     19.92 o 
   5   3   2     1902.44     1825.20     23.65 o 
   7   3   2     1548.14     1596.79     22.81 o 
   9   3   2     4205.51     4250.40     70.25 o 
  11   3   2       11.33       12.30     12.22 o 
  13   3   2      480.80      454.32     30.01 o 
  15   3   2      113.44      122.81     22.22 o 
 -16   4   2      349.00      344.91     45.71 o 
 -14   4   2      562.60      526.01     51.45 o 
 -12   4   2      474.06      500.66     20.34 o 
 -10   4   2     2425.77     2448.81     40.20 o 
  -8   4   2     6520.54     6924.41     74.75 o 
  -6   4   2       61.09       59.28      5.05 o 
  -4   4   2    15125.92    14682.17    117.53 o 
  -2   4   2     2329.87     2460.00     19.48 o 
   0   4   2    31866.77    28892.04    207.66 o 
   2   4   2    14957.27    14666.89    123.70 o 
   4   4   2    10204.84    10419.23     86.99 o 
   6   4   2     2998.84     3067.79     33.14 o 
   8   4   2     6534.82     6350.67     67.58 o 
  10   4   2      259.60      259.56     19.15 o 
  12   4   2     1229.87     1214.23     41.90 o 
  14   4   2      103.97      112.65     20.49 o 
  16   4   2      131.04      109.88     31.94 o 
 -17   5   2      219.76      213.16     41.61 o 
 -15   5   2      268.87      314.01     27.46 o 
 -13   5   2      152.23      171.05     14.70 o 
 -11   5   2      725.44      748.10     21.59 o 
  -9   5   2     1919.80     1858.51     28.29 o 
  -7   5   2     4918.77     4762.13     49.45 o 
  -5   5   2      940.35      984.90     14.32 o 
  -3   5   2     2266.37     2513.37     21.79 o 
  -1   5   2     3351.68     3120.23     27.55 o 
   1   5   2    19042.84    18596.72    160.29 o 
   3   5   2    16659.73    17569.69    138.66 o 
   5   5   2    10944.97    10966.89     92.56 o 
   7   5   2     3530.94     3599.20     56.12 o 
   9   5   2     3259.99     3251.92     54.98 o 
  11   5   2      252.57      234.75     21.53 o 
  13   5   2      655.34      625.64     35.08 o 
  15   5   2      145.17      120.04     22.56 o 
 -16   6   2      180.72      211.84     40.20 o 
 -14   6   2      110.32      116.71     17.31 o 
 -12   6   2       39.82       50.48     10.63 o 
 -10   6   2      850.95      897.47     21.78 o 
  -8   6   2     1747.56     1933.45     24.77 o 
  -6   6   2      255.43      225.96      7.94 o 
  -4   6   2      434.99      419.19      9.40 o 
  -2   6   2       13.36       15.10      2.97 o 
   0   6   2     4055.94     4046.11     39.91 o 
   2   6   2    15425.79    15777.46    129.00 o 
   4   6   2     5536.63     5506.71     50.15 o 
   6   6   2     2748.18     2787.10     32.28 o 
   8   6   2     3385.40     3266.20     48.73 o 
  10   6   2      132.37      127.35     17.20 o 
  12   6   2      661.52      641.09     37.47 o 
  14   6   2      315.52      315.96     28.88 o 
 -15   7   2      223.27      227.64     42.96 o 
 -13   7   2        3.22        3.51     11.67 o 
 -11   7   2      876.93      842.50     24.98 o 
  -9   7   2      962.31      949.54     19.13 o 
  -7   7   2     2394.56     2367.85     29.33 o 
  -5   7   2      141.77      120.67      6.13 o 
  -3   7   2       94.55       97.46      5.27 o 
  -1   7   2      140.66      111.56      7.01 o 
   1   7   2    14920.95    15713.96    137.98 o 
   3   7   2     2589.77     2539.27     27.20 o 
   5   7   2     1658.46     1702.91     22.81 o 
   7   7   2     1866.95     1889.02     25.65 o 
   9   7   2      270.56      271.28     17.14 o 
  11   7   2      479.15      440.91     28.37 o 
  13   7   2      461.13      405.12     30.75 o 
  15   7   2       78.44       85.52     22.20 o 
 -16   8   2      110.59       63.32     33.05 o 
 -14   8   2      176.21      187.38     20.84 o 
 -12   8   2      366.24      397.85     20.03 o 
 -10   8   2     1489.72     1503.56     32.11 o 
  -8   8   2     2640.81     2667.66     33.32 o 
  -6   8   2     4468.92     4577.07     51.52 o 
  -4   8   2     1775.25     1878.00     23.15 o 
  -2   8   2     3294.45     3400.17     35.60 o 
   0   8   2     1779.26     1736.52     22.91 o 
   2   8   2     7590.13     7948.13     71.78 o 
   4   8   2     2589.53     2420.11     28.34 o 
   6   8   2     2039.91     2033.31     29.03 o 
   8   8   2     1531.75     1475.08     27.83 o 
  10   8   2      119.61      116.35     14.95 o 
  12   8   2      182.72      181.56     22.82 o 
  14   8   2      441.63      515.31     35.61 o 
 -15   9   2      217.04      233.66     43.20 o 
 -13   9   2       81.99      137.26     19.71 o 
 -11   9   2     1146.81     1115.60     29.04 o 
  -9   9   2     1473.23     1441.89     31.23 o 
  -7   9   2     5645.89     5796.25     64.38 o 
  -5   9   2     6477.98     6400.60     63.50 o 
  -3   9   2     3453.64     3509.32     37.53 o 
  -1   9   2      650.51      652.85     13.86 o 
   1   9   2     8482.23     8944.86     80.40 o 
   3   9   2     2489.13     2371.71     29.12 o 
   5   9   2     2193.02     2185.08     37.99 o 
   7   9   2     1065.65     1110.18     26.45 o 
   9   9   2       39.07       30.08     11.35 o 
  11   9   2      399.08      413.72     28.79 o 
  13   9   2      572.35      563.79     35.88 o 
 -14  10   2      237.38      242.20     25.48 o 
 -12  10   2      315.47      320.24     23.29 o 
 -10  10   2      487.46      470.71     21.49 o 
  -8  10   2     1044.35     1046.78     24.50 o 
  -6  10   2     1431.97     1491.70     23.46 o 
  -4  10   2     5576.81     5669.61     57.13 o 
  -2  10   2     2162.89     2164.89     27.84 o 
   0  10   2      929.26      853.81     16.86 o 
   2  10   2     1240.13     1314.36     18.68 o 
   4  10   2      478.29      471.44     13.33 o 
   6  10   2      253.90      282.21     20.06 o 
   8  10   2      928.41      962.37     30.80 o 
  10  10   2       34.41       16.58     14.67 o 
  12  10   2      352.63      367.40     29.51 o 
  14  10   2      261.91      318.82     30.75 o 
 -15  11   2        7.97       -2.47     22.53 o 
 -13  11   2      129.40      140.37     21.07 o 
 -11  11   2      278.30      296.69     22.29 o 
  -9  11   2      130.53      122.04     12.47 o 
  -7  11   2      583.51      598.30     20.10 o 
  -5  11   2     1198.39     1201.28     22.33 o 
  -3  11   2     1131.12     1195.67     19.55 o 
  -1  11   2      803.60      825.74     16.65 o 
   1  11   2      369.93      415.83     11.27 o 
   3  11   2       46.39       51.86      6.64 o 
   5  11   2      358.61      347.11     15.28 o 
   7  11   2      121.78      165.99     21.18 o 
   9  11   2      364.54      345.33     26.22 o 
  11  11   2      158.15      149.17     21.05 o 
  13  11   2      387.72      390.92     32.19 o 
 -14  12   2      205.01      206.24     35.38 o 
 -12  12   2       75.80       76.17     17.06 o 
 -10  12   2       91.61      104.28     14.59 o 
  -8  12   2      410.22      409.97     18.42 o 
  -6  12   2       53.93       69.00     10.37 o 
  -4  12   2     4065.73     4112.91     51.38 o 
  -2  12   2      717.18      734.23     17.79 o 
   0  12   2      417.95      380.42     13.37 o 
   2  12   2      255.33      237.25     10.22 o 
   4  12   2      643.12      637.62     20.63 o 
   6  12   2      385.50      437.45     24.67 o 
   8  12   2     1248.40     1311.26     45.32 o 
  10  12   2       27.37       22.77     16.07 o 
  12  12   2      365.15      368.50     30.90 o 
 -13  13   2      280.94      292.41     27.89 o 
 -11  13   2      169.30      178.37     20.75 o 
  -9  13   2       93.50      127.77     15.16 o 
  -7  13   2      407.10      427.17     23.26 o 
  -5  13   2      957.50      945.24     24.80 o 
  -3  13   2     2355.93     2390.36     38.52 o 
  -1  13   2     1432.66     1405.56     31.87 o 
   1  13   2      697.13      684.16     17.76 o 
   3  13   2     1157.33     1142.10     27.77 o 
   5  13   2      943.82      899.94     33.19 o 
   7  13   2      247.18      252.61     22.86 o 
   9  13   2      605.56      624.30     40.68 o 
  11  13   2      162.28      165.45     23.47 o 
 -12  14   2      158.95      188.74     24.80 o 
 -10  14   2      196.79      230.35     22.25 o 
  -8  14   2      119.00      137.71     15.49 o 
  -6  14   2       15.04       25.95     10.56 o 
  -4  14   2     1178.69     1130.03     29.34 o 
  -2  14   2     1848.44     1896.76     35.66 o 
   0  14   2      532.88      526.52     20.23 o 
   2  14   2      553.60      571.10     20.84 o 
   4  14   2      276.48      245.33     20.23 o 
   6  14   2      140.44      137.60     19.19 o 
   8  14   2      651.36      642.05     49.46 o 
  10  14   2      172.19      194.31     27.30 o 
  12  14   2       31.26       28.78     20.54 o 
 -11  15   2       76.51       34.96     25.76 o 
  -9  15   2      140.01      191.44     23.01 o 
  -7  15   2       17.80       10.09     11.52 o 
  -5  15   2       18.17        7.27     10.02 o 
  -3  15   2      723.72      697.35     26.18 o 
  -1  15   2      153.05      144.35     14.15 o 
   1  15   2      113.85      124.93     14.72 o 
   3  15   2      132.01      142.06     17.96 o 
   5  15   2       39.18       40.99     17.41 o 
   7  15   2      233.45      222.31     27.03 o 
   9  15   2      161.06      145.68     22.48 o 
  11  15   2       27.24       67.32     20.47 o 
 -10  16   2       33.00       23.76     21.33 o 
  -8  16   2       29.57       11.00     18.32 o 
  -6  16   2       11.19        3.07     11.31 o 
  -4  16   2        4.57        7.53     11.46 o 
  -2  16   2      438.34      425.66     23.38 o 
   0  16   2       11.09       12.95     10.26 o 
   2  16   2      221.73      225.18     18.24 o 
   4  16   2      200.25      186.56     30.23 o 
   6  16   2       72.48       64.43     17.94 o 
   8  16   2      114.39       94.50     22.43 o 
  10  16   2      153.88      157.63     25.41 o 
  -9  17   2      114.59      158.66     26.82 o 
  -7  17   2        6.36      -18.95     18.95 o 
  -5  17   2        2.77      -11.79     11.79 o 
  -3  17   2      363.21      344.28     23.88 o 
  -1  17   2      148.13      175.34     16.96 o 
   1  17   2      413.31      415.61     26.25 o 
   3  17   2      474.58      470.74     32.24 o 
   5  17   2       63.34       50.38     17.57 o 
   7  17   2      211.17      195.40     24.28 o 
   9  17   2      191.94      191.31     25.68 o 
  -8  18   2      134.93      172.78     28.66 o 
  -6  18   2        7.17      -10.04     16.73 o 
  -4  18   2       12.67       15.67     13.40 o 
  -2  18   2      184.01      201.50     21.29 o 
   0  18   2      316.05      309.82     23.82 o 
   2  18   2      197.85      184.81     23.21 o 
   4  18   2      215.79      241.96     25.84 o 
   6  18   2       67.06       57.42     26.60 o 
   8  18   2      141.49      125.34     23.48 o 
  -7  19   2       57.95       -0.76     21.34 o 
  -5  19   2        7.55      -15.89     15.89 o 
  -3  19   2        9.10       15.34     15.83 o 
  -1  19   2       11.08       -2.42     13.61 o 
   1  19   2       19.01       18.23     15.15 o 
   3  19   2       74.01       54.34     19.36 o 
   5  19   2       13.68       12.78     17.60 o 
  -4  20   2       31.31       23.93     24.62 o 
  -2  20   2       36.16       28.86     17.17 o 
   0  20   2        5.68        7.25     16.94 o 
   2  20   2        0.27       -7.18     15.27 o 
   4  20   2        5.56       10.05     17.26 o 
  -1  21   2        3.59       15.43     19.25 o 
 -17   1   3        4.54       -1.45     29.35 o 
 -15   1   3        0.41      -16.48     16.48 o 
 -13   1   3        0.22        7.91      8.48 o 
 -11   1   3       10.91       12.25      6.41 o 
  -9   1   3      398.08      408.30     11.78 o 
  -7   1   3      277.45      258.29      6.51 o 
  -5   1   3        1.77        1.21      2.66 o 
  -3   1   3     5996.76     5471.07     55.52 o 
  -1   1   3        9.54       10.21      1.56 o 
   1   1   3      203.09      192.90      4.29 o 
   3   1   3      369.23      367.57     10.03 o 
   5   1   3     1124.55     1198.82     19.31 o 
   7   1   3       23.02       20.03      6.20 o 
   9   1   3       56.84       52.54      9.83 o 
  11   1   3      325.39      277.01     23.24 o 
  13   1   3       19.01       -7.36     15.03 o 
  15   1   3        2.00      -11.37     17.10 o 
 -16   2   3       26.14       40.87     20.92 o 
 -14   2   3        0.07        6.53     16.35 o 
 -12   2   3        1.96       -3.51      7.37 o 
 -10   2   3        0.31       10.58      5.43 o 
  -8   2   3     1591.67     1559.05     21.29 o 
  -6   2   3     4168.99     4179.86     40.70 o 
  -4   2   3    12860.77    12431.96    114.30 o 
  -2   2   3     5560.60     5077.82     45.10 o 
   0   2   3     1178.05     1178.48     10.06 o 
   2   2   3        1.04       -1.34      3.08 o 
   4   2   3     1850.20     2009.67     24.30 o 
   6   2   3      609.42      610.53     14.33 o 
   8   2   3      322.98      303.25     13.31 o 
  10   2   3      173.77      203.29     27.03 o 
  12   2   3      464.68      505.40     30.87 o 
  14   2   3       31.31       16.41     16.67 o 
 -17   3   3        1.75       -4.09     30.89 o 
 -15   3   3       13.62       20.66     18.64 o 
 -13   3   3       36.97       24.86     11.00 o 
 -11   3   3        3.53        3.92      6.25 o 
  -9   3   3     2292.12     2443.63     33.57 o 
  -7   3   3     1389.58     1493.06     19.07 o 
  -5   3   3     1990.96     2007.69     21.70 o 
  -3   3   3     5604.46     5720.18     45.78 o 
  -1   3   3       70.93       78.40      2.99 o 
   1   3   3     1648.65     1625.59     16.39 o 
   3   3   3     1530.87     1573.54     19.50 o 
   5   3   3      298.50      338.16     11.54 o 
   7   3   3       49.20       43.35      5.94 o 
   9   3   3       59.32       77.26     12.42 o 
  11   3   3      832.69      863.96     37.16 o 
  13   3   3      115.14       90.12     18.35 o 
  15   3   3        0.26       -0.54     17.00 o 
 -16   4   3       11.80       32.01     23.37 o 
 -14   4   3        4.04       -0.08     16.52 o 
 -12   4   3      320.81      299.38     15.49 o 
 -10   4   3      172.39      190.10     18.65 o 
  -8   4   3     2759.00     2619.39     34.62 o 
  -6   4   3     7467.71     7411.54     68.88 o 
  -4   4   3      999.66      987.14     12.09 o 
  -2   4   3      205.91      262.03      6.11 o 
   0   4   3     4877.35     4946.27     38.68 o 
   2   4   3     1748.44     1798.76     21.10 o 
   4   4   3     1366.13     1353.30     18.68 o 
   6   4   3       56.76       46.08      6.59 o 
   8   4   3     1011.27      976.16     23.96 o 
  10   4   3      419.65      402.92     25.85 o 
  12   4   3      504.57      500.37     30.96 o 
  14   4   3        7.25      -22.01     22.01 o 
 -17   5   3        8.00        8.89     31.05 o 
 -15   5   3        9.56      -17.33     17.33 o 
 -13   5   3      242.44      239.70     17.75 o 
 -11   5   3      186.84      176.62     11.54 o 
  -9   5   3      911.45      911.76     20.98 o 
  -7   5   3     1685.34     1716.91     21.46 o 
  -5   5   3       13.66       12.71      2.70 o 
  -3   5   3     1204.70     1314.59     14.10 o 
  -1   5   3     2434.15     2341.40     22.52 o 
   1   5   3     1629.91     1686.44     20.71 o 
   3   5   3      321.66      378.09      9.70 o 
   5   5   3       58.27       65.81      4.90 o 
   7   5   3       24.70       20.03      6.20 o 
   9   5   3      105.34       90.80     15.06 o 
  11   5   3       64.53       53.58     15.15 o 
  13   5   3      108.99       91.78     29.70 o 
  15   5   3        0.53      -17.03     17.03 o 
 -16   6   3       74.20       67.57     27.26 o 
 -14   6   3       12.14       31.21     20.43 o 
 -12   6   3      125.19      113.15     13.84 o 
 -10   6   3        9.57        3.84      5.71 o 
  -8   6   3      277.31      288.21      9.82 o 
  -6   6   3     1425.47     1465.79     19.13 o 
  -4   6   3       39.93       37.11      3.41 o 
  -2   6   3     1402.12     1465.47     16.71 o 
   0   6   3     2776.84     3129.65     31.15 o 
   2   6   3      879.06      764.80     14.20 o 
   4   6   3     1330.29     1418.93     19.48 o 
   6   6   3     1840.45     1820.46     23.23 o 
   8   6   3      660.49      606.39     22.34 o 
  10   6   3      118.57       94.49     16.69 o 
  12   6   3      203.74      229.62     42.56 o 
  14   6   3        2.17      -16.28     16.28 o 
 -15   7   3        0.95        4.57     17.44 o 
 -13   7   3       91.93      103.76     15.13 o 
 -11   7   3        0.94       -2.29      7.82 o 
  -9   7   3       20.80       17.34      6.02 o 
  -7   7   3       60.87       71.06      6.22 o 
  -5   7   3        6.56        3.12      3.71 o 
  -3   7   3     1168.57     1283.94     16.95 o 
  -1   7   3     1671.08     1578.30     20.41 o 
   1   7   3      825.83      849.40     13.10 o 
   3   7   3      901.10      902.38     16.29 o 
   5   7   3      528.30      522.46     11.53 o 
   7   7   3      733.80      799.12     18.92 o 
   9   7   3      276.40      350.35     21.33 o 
  11   7   3        4.29      -12.82     12.82 o 
  13   7   3       35.71       31.19     17.72 o 
 -16   8   3       39.48       -1.65     24.73 o 
 -14   8   3        2.47      -15.50     15.50 o 
 -12   8   3       93.36       98.92     20.50 o 
 -10   8   3       41.18       43.60      8.41 o 
  -8   8   3      268.30      271.38     10.57 o 
  -6   8   3        6.70        4.00      4.46 o 
  -4   8   3     1086.59     1083.53     16.20 o 
  -2   8   3     2799.68     2625.79     30.43 o 
   0   8   3     3155.87     3626.25     36.79 o 
   2   8   3      307.75      318.02     11.57 o 
   4   8   3      666.60      624.07     15.28 o 
   6   8   3     2233.11     2226.05     33.54 o 
   8   8   3      399.06      393.85     17.36 o 
  10   8   3       29.55       10.18     14.49 o 
  12   8   3       42.66       47.02     17.01 o 
  14   8   3       10.18       22.01     18.10 o 
 -15   9   3       70.33       36.87     20.40 o 
 -13   9   3      128.82      156.16     19.01 o 
 -11   9   3      184.02      190.75     16.50 o 
  -9   9   3      360.26      351.07     15.53 o 
  -7   9   3      305.61      342.21     13.58 o 
  -5   9   3     2812.23     2783.47     35.03 o 
  -3   9   3     2334.05     2433.68     29.59 o 
  -1   9   3     4322.14     4300.71     43.10 o 
   1   9   3      305.64      312.23      9.37 o 
   3   9   3      494.13      553.14     15.75 o 
   5   9   3      501.99      517.93     18.17 o 
   7   9   3     3056.22     2958.22     59.78 o 
   9   9   3       44.89       36.14     14.12 o 
  11   9   3       63.24       54.91     17.11 o 
  13   9   3        2.43       17.15     17.64 o 
 -14  10   3      146.03      163.60     24.62 o 
 -12  10   3      245.73      223.57     22.65 o 
 -10  10   3      517.60      490.50     23.50 o 
  -8  10   3       64.34       75.64      9.13 o 
  -6  10   3     1083.87     1115.36     21.64 o 
  -4  10   3     3064.57     3051.08     34.93 o 
  -2  10   3     3379.60     3509.28     40.09 o 
   0  10   3      417.91      429.71     11.99 o 
   2  10   3      529.54      561.51     13.87 o 
   4  10   3      534.01      496.18     17.30 o 
   6  10   3      794.86      768.65     27.99 o 
   8  10   3     1123.07      943.22     45.28 o 
  10  10   3       12.10       23.29     15.67 o 
  12  10   3        4.98       -5.22     15.94 o 
 -15  11   3      100.82      109.79     27.37 o 
 -13  11   3      126.85      158.32     19.96 o 
 -11  11   3      402.90      413.89     23.28 o 
  -9  11   3      503.05      544.80     21.43 o 
  -7  11   3       18.82       15.69      8.08 o 
  -5  11   3     3708.68     3759.95     48.71 o 
  -3  11   3     1683.01     1596.91     23.81 o 
  -1  11   3     1810.61     1737.35     25.69 o 
   1  11   3      358.62      326.89     10.54 o 
   3  11   3      136.73      143.65      9.38 o 
   5  11   3       47.58       61.10     12.27 o 
   7  11   3     1744.58     1803.52     95.42 o 
   9  11   3       99.95       98.42     19.02 o 
  11  11   3      214.50      205.95     24.72 o 
  13  11   3       11.43       -7.17     16.89 o 
 -14  12   3       39.91       -0.36     40.81 o 
 -12  12   3      126.45      142.57     22.65 o 
 -10  12   3      524.31      542.34     28.41 o 
  -8  12   3      148.81      127.61     15.21 o 
  -6  12   3      151.63      176.78     13.17 o 
  -4  12   3     2030.19     2031.58     34.78 o 
  -2  12   3      671.36      701.13     20.91 o 
   0  12   3      206.13      220.03     14.25 o 
   2  12   3      257.88      258.00     11.31 o 
   4  12   3       18.34       32.86     11.44 o 
   6  12   3      560.73      589.53     29.05 o 
   8  12   3      973.12      893.62     38.94 o 
  10  12   3      217.24      250.72     26.47 o 
  12  12   3       55.87       71.91     20.11 o 
 -13  13   3       28.46       22.26     22.67 o 
 -11  13   3      209.69      214.23     22.08 o 
  -9  13   3      268.14      264.30     31.16 o 
  -7  13   3      435.22      444.59     20.38 o 
  -5  13   3     1052.31     1013.28     25.54 o 
  -3  13   3      157.11      186.84     11.45 o 
  -1  13   3       17.32       20.36      7.46 o 
   1  13   3      355.45      351.09     14.31 o 
   3  13   3      393.69      376.19     20.56 o 
   5  13   3      268.47      293.00     22.09 o 
   7  13   3      397.64      358.12     26.97 o 
   9  13   3      302.22      254.70     28.14 o 
  11  13   3      231.39      237.49     36.18 o 
 -12  14   3       81.95       88.53     20.96 o 
 -10  14   3      407.21      403.52     26.82 o 
  -8  14   3      407.63      401.07     30.74 o 
  -6  14   3      389.46      408.14     21.04 o 
  -4  14   3     1212.90     1186.00     30.87 o 
  -2  14   3        8.58        8.54      7.89 o 
   0  14   3      396.43      409.81     16.90 o 
   2  14   3     1176.91     1115.90     29.54 o 
   4  14   3       62.65       81.69     16.45 o 
   6  14   3      278.56      255.30     29.53 o 
   8  14   3      208.99      230.75     23.95 o 
  10  14   3      278.89      257.39     27.33 o 
 -11  15   3      269.26      263.64     28.27 o 
  -9  15   3      381.66      446.47     28.72 o 
  -7  15   3      682.60      712.07     38.29 o 
  -5  15   3      765.11      747.75     42.51 o 
  -3  15   3      110.73      102.92     12.97 o 
  -1  15   3      475.88      512.97     20.04 o 
   1  15   3     1027.31     1051.57     47.63 o 
   3  15   3      713.29      782.64     32.06 o 
   5  15   3      189.03      163.69     24.94 o 
   7  15   3      101.38      118.27     20.52 o 
   9  15   3      165.77      160.22     24.19 o 
 -10  16   3      400.60      443.44     41.51 o 
  -8  16   3      414.17      464.80     31.02 o 
  -6  16   3      569.63      595.35     30.96 o 
  -4  16   3      416.67      428.71     22.08 o 
  -2  16   3      158.67      155.00     16.40 o 
   0  16   3      920.48      859.99     28.70 o 
   2  16   3     1348.74     1326.65     36.90 o 
   4  16   3      334.46      358.21     27.55 o 
   6  16   3      264.38      233.73     24.62 o 
   8  16   3      107.77       95.94     21.35 o 
  -9  17   3      259.38      280.64     27.78 o 
  -7  17   3      232.16      286.90     32.32 o 
  -5  17   3      735.28      727.68     57.40 o 
  -3  17   3        3.65       11.83     13.36 o 
  -1  17   3      748.23      701.18     32.43 o 
   1  17   3      891.27      904.36     37.24 o 
   3  17   3     1015.39      998.21     39.58 o 
   5  17   3      299.68      258.38     26.14 o 
   7  17   3      150.52      165.05     23.83 o 
  -8  18   3       55.45       43.39     19.82 o 
  -6  18   3      233.18      224.13     25.43 o 
  -4  18   3       69.99       69.86     19.02 o 
  -2  18   3      294.79      288.34     23.65 o 
   0  18   3      697.33      720.29     49.97 o 
   2  18   3      639.04      634.34     37.25 o 
   4  18   3      354.44      350.32     50.15 o 
   6  18   3      164.10      152.40     23.86 o 
  -7  19   3       17.23       29.09     18.95 o 
  -5  19   3      216.20      217.30     25.81 o 
  -3  19   3       29.07       30.57     29.42 o 
  -1  19   3      557.67      522.73     30.79 o 
   1  19   3      361.95      403.32     28.02 o 
   3  19   3      219.55      194.14     25.60 o 
   5  19   3      250.06      249.93     27.90 o 
  -4  20   3      105.11      110.15     26.96 o 
  -2  20   3      213.85      214.96     26.58 o 
   0  20   3      341.50      378.08     32.95 o 
   2  20   3      119.32       68.24     18.68 o 
 -16   0   4      236.79      216.20     55.01 o 
 -14   0   4      391.92      456.49     55.50 o 
 -12   0   4     2151.21     2301.58    140.51 o 
 -10   0   4      592.88      520.98     16.83 o 
  -8   0   4     2561.38     2403.06     47.97 o 
  -6   0   4     7211.00     7521.49    131.35 o 
  -4   0   4     3266.14     3377.08     72.00 o 
  -2   0   4     4864.66     4837.31     72.37 o 
   0   0   4     3540.08     3381.07     38.21 o 
   2   0   4      447.42      583.59     13.88 o 
   4   0   4     7885.59     7914.23    136.55 o 
   6   0   4     6744.02     6831.23     97.53 o 
   8   0   4     4689.10     4646.35    105.19 o 
  10   0   4      947.62      904.06     95.07 o 
  12   0   4      402.93      419.19     42.74 o 
  14   0   4      197.94      203.21     40.54 o 
 -17   1   4      298.33      308.63     31.88 o 
 -15   1   4      320.96      332.22     29.81 o 
 -13   1   4      478.72      421.51     27.48 o 
 -11   1   4     2483.33     2513.56     50.39 o 
  -9   1   4     1263.83     1255.60     20.93 o 
  -7   1   4     2308.01     2408.18     30.31 o 
  -5   1   4     3549.97     3515.20     33.96 o 
  -3   1   4     3518.88     3363.06     36.46 o 
  -1   1   4     2651.81     2715.69     24.58 o 
   1   1   4     8182.82     8447.77     60.15 o 
   3   1   4      168.86      190.87      7.23 o 
   5   1   4     4687.81     4662.25     49.37 o 
   7   1   4     4279.96     4239.12     62.90 o 
   9   1   4     3597.19     3421.86     70.43 o 
  11   1   4      340.89      326.09     30.79 o 
  13   1   4      327.78      326.44     27.82 o 
  15   1   4       42.85       11.93     18.37 o 
 -16   2   4      162.73      161.28     24.43 o 
 -14   2   4      267.83      289.28     25.21 o 
 -12   2   4     1091.06     1064.12     26.86 o 
 -10   2   4      739.98      647.46     19.50 o 
  -8   2   4     1077.06     1035.78     16.37 o 
  -6   2   4    12768.24    12936.39    121.69 o 
  -4   2   4      522.72      496.26     12.78 o 
  -2   2   4     1204.73     1248.13     14.07 o 
   0   2   4     2394.44     2350.83     18.37 o 
   2   2   4      573.14      439.36      8.94 o 
   4   2   4     4615.69     4704.05     46.75 o 
   6   2   4     4873.09     5140.19     54.94 o 
   8   2   4      911.88      954.37     25.56 o 
  10   2   4      925.10      943.61     37.62 o 
  12   2   4      223.45      251.52     24.77 o 
  14   2   4      138.15      131.35     23.44 o 
 -17   3   4       61.08       16.88     24.84 o 
 -15   3   4      228.63      247.80     30.99 o 
 -13   3   4      464.86      478.09     25.94 o 
 -11   3   4     1677.48     1782.88     34.29 o 
  -9   3   4      478.14      472.68     13.70 o 
  -7   3   4     5574.75     5586.34     61.09 o 
  -5   3   4     1746.82     1690.43     20.54 o 
  -3   3   4    16076.97    15577.72    139.99 o 
  -1   3   4     8441.21     8573.87     69.90 o 
   1   3   4     9186.68     9041.10     72.61 o 
   3   3   4     2565.90     2481.78     29.11 o 
   5   3   4     2705.85     2708.68     32.99 o 
   7   3   4     1619.61     1702.55     30.21 o 
   9   3   4     1855.84     1799.08     82.19 o 
  11   3   4      322.00      350.52     26.36 o 
  13   3   4      326.23      351.75     29.53 o 
 -16   4   4       73.61       83.21     22.12 o 
 -14   4   4      276.74      253.05     21.70 o 
 -12   4   4      676.64      666.57     30.36 o 
 -10   4   4     1583.95     1582.23     26.60 o 
  -8   4   4      483.15      465.47     12.06 o 
  -6   4   4    12544.52    12969.25    122.31 o 
  -4   4   4     3339.59     3620.68     32.08 o 
  -2   4   4    19042.10    18910.91    144.87 o 
   0   4   4    12858.75    12900.60     92.48 o 
   2   4   4     7640.88     7814.02     72.46 o 
   4   4   4     5226.81     5042.91     52.99 o 
   6   4   4     5290.69     5384.76     58.23 o 
   8   4   4       49.07       56.72     10.73 o 
  10   4   4     1577.54     1555.17     47.84 o 
  12   4   4      308.16      336.62     38.03 o 
  14   4   4      169.26      179.97     25.44 o 
 -17   5   4       15.69       23.71     25.99 o 
 -15   5   4       99.08      109.77     19.49 o 
 -13   5   4      381.38      396.57     26.75 o 
 -11   5   4      594.98      617.37     18.24 o 
  -9   5   4      257.10      288.63     11.49 o 
  -7   5   4     7174.01     7034.51     75.58 o 
  -5   5   4     1263.51     1091.17     15.80 o 
  -3   5   4     8365.19     8442.51     82.59 o 
  -1   5   4     5454.18     5866.53     46.81 o 
   1   5   4     7986.20     7902.47     69.48 o 
   3   5   4     7420.14     7423.26     70.70 o 
   5   5   4     4142.73     4046.38     43.09 o 
   7   5   4        9.27       12.02      7.66 o 
   9   5   4      741.00      733.30     27.80 o 
  11   5   4      455.99      473.20     31.09 o 
  13   5   4      355.02      347.82     29.41 o 
 -16   6   4        4.72      -16.71     18.05 o 
 -14   6   4      240.21      317.16     87.33 o 
 -12   6   4      219.58      201.48     15.72 o 
 -10   6   4      304.76      295.05     13.03 o 
  -8   6   4      820.41      809.78     22.84 o 
  -6   6   4     1607.57     1782.53     25.04 o 
  -4   6   4      329.93      319.70      8.39 o 
  -2   6   4     3107.22     3360.20     31.00 o 
   0   6   4     2343.04     2195.29     22.87 o 
   2   6   4     3312.36     3391.34     37.54 o 
   4   6   4     2878.19     2821.13     34.35 o 
   6   6   4       93.36       95.23      8.56 o 
   8   6   4       12.91        6.94     10.76 o 
  10   6   4      580.77      512.17     32.22 o 
  12   6   4      364.22      345.38     31.21 o 
  14   6   4      132.10      138.17     23.69 o 
 -15   7   4       40.49       42.18     18.07 o 
 -13   7   4      435.89      435.10     26.62 o 
 -11   7   4      429.47      486.37     19.94 o 
  -9   7   4      262.22      268.67     11.43 o 
  -7   7   4     1733.99     1765.21     26.44 o 
  -5   7   4      571.92      540.01     12.14 o 
  -3   7   4      986.49      875.69     12.53 o 
  -1   7   4     4583.87     4658.67     43.07 o 
   1   7   4     1760.03     1642.70     22.34 o 
   3   7   4     1186.01     1229.44     18.21 o 
   5   7   4     3459.73     3487.69     41.69 o 
   7   7   4      373.79      341.14     16.41 o 
   9   7   4      447.60      465.81     28.62 o 
  11   7   4      594.88      593.18     34.63 o 
  13   7   4      168.15      231.65     26.30 o 
 -16   8   4        3.43       -1.60     20.90 o 
 -14   8   4      424.84      396.60     27.66 o 
 -12   8   4      523.74      560.30     29.49 o 
 -10   8   4      912.41      904.07     23.70 o 
  -8   8   4     3684.70     3665.50     46.61 o 
  -6   8   4      596.24      593.22     11.13 o 
  -4   8   4     1315.68     1427.00     19.02 o 
  -2   8   4     6153.99     6578.59     62.69 o 
   0   8   4     3496.48     3348.95     36.27 o 
   2   8   4     3565.22     3691.61     43.72 o 
   4   8   4     4995.85     5124.20     52.02 o 
   6   8   4      187.84      205.44     10.91 o 
   8   8   4     1084.78     1110.48     55.45 o 
  10   8   4      669.14      729.26     37.69 o 
  12   8   4      417.50      385.85     30.74 o 
 -15   9   4       90.21      102.02     23.73 o 
 -13   9   4      419.63      408.06     26.96 o 
 -11   9   4      786.82      773.31     26.54 o 
  -9   9   4     1194.24     1257.37     29.23 o 
  -7   9   4     4042.57     4160.45     48.54 o 
  -5   9   4     1828.24     1853.63     25.62 o 
  -3   9   4      995.99      986.28     16.52 o 
  -1   9   4     4946.78     5074.03     49.67 o 
   1   9   4     3327.10     3196.03     39.09 o 
   3   9   4     3202.99     3366.60     44.95 o 
   5   9   4     5635.03     5561.69     73.39 o 
   7   9   4       89.96      103.44     14.74 o 
   9   9   4      936.51      879.73     40.34 o 
  11   9   4      861.03     1007.46     46.16 o 
  13   9   4      100.54       71.92     22.85 o 
 -14  10   4      291.23      276.74     32.60 o 
 -12  10   4      231.39      236.67     21.81 o 
 -10  10   4      749.82      817.28     39.46 o 
  -8  10   4     1109.66     1136.82     35.66 o 
  -6  10   4      389.75      419.37     13.79 o 
  -4  10   4      137.15      159.36      8.67 o 
  -2  10   4     2265.53     2368.33     30.25 o 
   0  10   4      949.52      948.55     16.85 o 
   2  10   4     1030.83     1124.44     20.54 o 
   4  10   4      689.12      724.23     23.77 o 
   6  10   4      368.71      347.73     21.53 o 
   8  10   4      887.15      859.25     37.72 o 
  10  10   4      862.85      820.68     40.87 o 
  12  10   4      114.22       96.40     21.97 o 
 -15  11   4       66.21       54.47     22.26 o 
 -13  11   4      119.46      152.18     23.30 o 
 -11  11   4      326.27      298.00     19.81 o 
  -9  11   4       59.99       62.31     11.59 o 
  -7  11   4      876.67      933.14     25.56 o 
  -5  11   4       52.27       49.63      7.30 o 
  -3  11   4      152.13      166.13      9.18 o 
  -1  11   4      217.95      232.28     10.00 o 
   1  11   4        6.05        4.26      4.88 o 
   3  11   4        5.48        6.93      8.41 o 
   5  11   4      680.89      656.76     26.47 o 
   7  11   4      250.89      212.22     21.68 o 
   9  11   4      471.35      446.65     31.18 o 
  11  11   4      170.16      176.16     24.02 o 
 -14  12   4       79.70       36.15     21.43 o 
 -12  12   4       51.75       64.18     21.87 o 
 -10  12   4      466.81      450.12     22.42 o 
  -8  12   4      114.49      100.96     13.91 o 
  -6  12   4      504.76      525.15     18.45 o 
  -4  12   4        9.35        4.76      6.41 o 
  -2  12   4      361.97      418.06     13.68 o 
   0  12   4       76.16       80.76      8.19 o 
   2  12   4      111.52      116.64     11.21 o 
   4  12   4       51.70       69.64     12.59 o 
   6  12   4      879.97      942.87     39.01 o 
   8  12   4      262.51      240.99     24.23 o 
  10  12   4      384.62      382.49     30.78 o 
 -13  13   4       77.43      107.47     23.61 o 
 -11  13   4      159.15      138.64     19.42 o 
  -9  13   4       76.31       88.05     14.94 o 
  -7  13   4     1089.08     1166.96     32.90 o 
  -5  13   4      615.69      643.84     19.23 o 
  -3  13   4     1010.47      984.97     26.90 o 
  -1  13   4      742.16      725.68     19.47 o 
   1  13   4      543.10      572.00     19.97 o 
   3  13   4      406.26      474.50     23.36 o 
   5  13   4      774.51      791.50     37.31 o 
   7  13   4      524.79      536.83     38.39 o 
   9  13   4      388.38      355.06     29.72 o 
  11  13   4       44.08       41.59     19.66 o 
 -12  14   4      106.34      186.72     29.30 o 
 -10  14   4      109.34       82.58     21.95 o 
  -8  14   4       64.37       94.13     16.14 o 
  -6  14   4      798.57      842.71     37.48 o 
  -4  14   4     1261.02     1307.83     32.88 o 
  -2  14   4     1200.26     1250.13     26.93 o 
   0  14   4     1193.15     1197.03     26.49 o 
   2  14   4      268.92      291.69     17.58 o 
   4  14   4      242.77      238.51     22.41 o 
   6  14   4      615.14      605.66     35.66 o 
   8  14   4      394.39      425.86     31.85 o 
  10  14   4       57.78       68.45     37.34 o 
 -11  15   4       40.36       33.95     20.05 o 
  -9  15   4       10.17       -0.88     14.45 o 
  -7  15   4       76.56       51.95     15.65 o 
  -5  15   4      838.87      891.13     32.63 o 
  -3  15   4      460.83      443.02     21.08 o 
  -1  15   4      443.46      401.68     18.68 o 
   1  15   4      237.06      240.82     18.92 o 
   3  15   4       30.81       33.28     13.67 o 
   5  15   4      398.21      343.21     27.35 o 
   7  15   4      159.23      105.36     24.07 o 
   9  15   4       30.62       10.24     20.05 o 
 -10  16   4       11.05       11.43     16.62 o 
  -8  16   4        8.51       -4.78     13.81 o 
  -6  16   4      190.85      171.14     19.76 o 
  -4  16   4      395.78      374.82     23.57 o 
  -2  16   4       50.12       38.10     12.03 o 
   0  16   4      180.83      144.65     14.99 o 
   2  16   4       40.46       57.78     13.36 o 
   4  16   4      195.29      164.76     21.68 o 
   6  16   4       19.07       12.40     15.29 o 
   8  16   4       33.32       22.01     17.93 o 
  -9  17   4        3.42        1.16     17.44 o 
  -7  17   4        8.35       -0.29     19.82 o 
  -5  17   4      374.50      424.50     27.77 o 
  -3  17   4       80.97       64.83     18.11 o 
  -1  17   4       77.94       46.43     14.61 o 
   1  17   4      228.02      191.27     19.04 o 
   3  17   4       35.81       18.78     14.55 o 
   5  17   4       63.30       29.31     28.14 o 
   7  17   4       24.70        4.55     17.20 o 
  -8  18   4        1.25        0.34     17.56 o 
  -6  18   4      114.44      120.15     22.10 o 
  -4  18   4       64.20       66.53     22.25 o 
  -2  18   4       57.15       37.26     17.79 o 
   0  18   4       79.18       49.85     18.77 o 
   2  18   4       66.22       72.36     19.62 o 
   4  18   4       82.15       85.90     18.83 o 
   6  18   4       45.24       22.36     18.91 o 
  -7  19   4       39.76       31.25     19.27 o 
  -5  19   4       10.15       -1.83     17.23 o 
  -3  19   4        7.23        7.22     16.64 o 
  -1  19   4        0.38      -10.36     16.24 o 
   1  19   4       54.85       36.94     18.76 o 
   3  19   4       76.39      113.88     22.86 o 
  -4  20   4       14.02       22.28     18.88 o 
  -2  20   4        0.20      -17.23     17.23 o 
   0  20   4       12.57      -12.93     18.96 o 
 -17   1   5        6.10      -18.85     18.85 o 
 -15   1   5       31.47        4.94     19.64 o 
 -13   1   5       17.61        5.05     12.13 o 
 -11   1   5      381.49      343.00     15.55 o 
  -9   1   5        4.80       16.90     10.44 o 
  -7   1   5      391.60      392.41      8.44 o 
  -5   1   5      807.47      699.11     15.22 o 
  -3   1   5      110.97      123.78      4.92 o 
  -1   1   5        6.27       14.06      2.76 o 
   1   1   5       14.55       16.97      3.32 o 
   3   1   5      361.63      361.77      9.30 o 
   5   1   5        0.17       -4.40      4.40 o 
   7   1   5       37.80       41.88     11.11 o 
   9   1   5       97.69       75.91     15.92 o 
  11   1   5        3.32       -9.42     14.33 o 
  13   1   5        0.02       -0.81     16.47 o 
 -16   2   5       19.36       17.03     18.93 o 
 -14   2   5       40.31       25.52     16.34 o 
 -12   2   5      321.08      296.49     15.84 o 
 -10   2   5       51.75       40.44      8.15 o 
  -8   2   5       79.60       74.18      5.84 o 
  -6   2   5     2855.96     3092.14     32.77 o 
  -4   2   5        0.90        7.82      4.14 o 
  -2   2   5       15.73        9.84      2.41 o 
   0   2   5      598.73      592.58     11.31 o 
   2   2   5       86.70       98.54      5.10 o 
   4   2   5       58.54       46.76      5.76 o 
   6   2   5        7.94        6.84      6.27 o 
   8   2   5      119.78      108.59     12.43 o 
  10   2   5       10.32       23.21     17.42 o 
  12   2   5        6.22       19.56     16.59 o 
  14   2   5       24.02       47.48     20.75 o 
 -17   3   5        0.07       -0.21     19.15 o 
 -15   3   5       35.59       34.25     21.89 o 
 -13   3   5        0.68       -9.25     10.57 o 
 -11   3   5      499.00      496.91     18.65 o 
  -9   3   5      483.74      499.81     18.00 o 
  -7   3   5     1149.89     1119.93     18.98 o 
  -5   3   5     1731.52     1789.01     23.68 o 
  -3   3   5       53.47       65.94      3.82 o 
  -1   3   5       49.01       41.13      3.48 o 
   1   3   5     2373.17     2440.58     24.48 o 
   3   3   5      509.70      532.14     11.69 o 
   5   3   5        1.57       -1.13      5.07 o 
   7   3   5       51.40       60.01      9.50 o 
   9   3   5      637.65      622.30     32.54 o 
  11   3   5       26.90       45.28     21.04 o 
  13   3   5       29.37       41.11     20.76 o 
 -16   4   5        2.74       -8.12     18.25 o 
 -14   4   5       15.02       11.20     13.56 o 
 -12   4   5      204.95      216.19     14.83 o 
 -10   4   5      140.34      152.13     11.44 o 
  -8   4   5        0.80        3.65      5.24 o 
  -6   4   5      722.57      692.69     12.72 o 
  -4   4   5      187.96      175.42      6.54 o 
  -2   4   5     2355.83     2331.27     24.18 o 
   0   4   5      774.33      792.57     10.82 o 
   2   4   5      196.16      169.87      7.53 o 
   4   4   5     1106.40     1022.68     19.11 o 
   6   4   5      121.80      119.34     10.30 o 
   8   4   5      519.98      504.41     22.63 o 
  10   4   5      214.65      203.40     18.96 o 
  12   4   5        3.52        7.94     15.91 o 
 -17   5   5        9.87        1.14     20.84 o 
 -15   5   5       37.03       42.93     16.64 o 
 -13   5   5       22.08       32.99     14.14 o 
 -11   5   5       89.98       71.81     10.72 o 
  -9   5   5     2087.51     2034.24     28.95 o 
  -7   5   5      866.94      871.53     13.47 o 
  -5   5   5       10.94       10.63      3.02 o 
  -3   5   5     2620.82     3079.91     30.01 o 
  -1   5   5     1424.52     1536.90     18.01 o 
   1   5   5     1023.67     1072.79     15.87 o 
   3   5   5     2293.07     2221.15     28.50 o 
   5   5   5      770.93      738.17     17.95 o 
   7   5   5      670.72      675.97     21.51 o 
   9   5   5      296.30      297.86     20.60 o 
  11   5   5       80.84       90.92     19.29 o 
  13   5   5       82.25       56.51     26.89 o 
 -16   6   5       21.89        8.40     17.07 o 
 -14   6   5       12.64       24.34     15.23 o 
 -12   6   5       45.60       49.13     16.11 o 
 -10   6   5      254.32      267.88     20.65 o 
  -8   6   5      251.41      254.28     10.23 o 
  -6   6   5     1061.85     1017.40     15.63 o 
  -4   6   5      125.00      129.97      5.74 o 
  -2   6   5      690.34      790.59     12.59 o 
   0   6   5      473.74      416.10      7.89 o 
   2   6   5       43.28       48.69      5.92 o 
   4   6   5     1085.96     1094.62     23.28 o 
   6   6   5        5.04       -3.92      7.06 o 
   8   6   5       21.96       37.75     10.39 o 
  10   6   5      109.81      116.17     20.03 o 
  12   6   5        4.48        6.10     16.16 o 
 -15   7   5       70.90       65.14     18.03 o 
 -13   7   5       18.23        4.28     14.31 o 
 -11   7   5       20.18       20.52     10.89 o 
  -9   7   5     1220.00     1321.29     23.69 o 
  -7   7   5      213.82      213.66      9.32 o 
  -5   7   5      693.03      626.28     13.09 o 
  -3   7   5      812.86      821.10     15.43 o 
  -1   7   5      127.21      113.85      4.89 o 
   1   7   5      318.10      298.52      8.22 o 
   3   7   5     1278.29     1247.61     21.45 o 
   5   7   5      951.45      864.15     21.77 o 
   7   7   5       94.53      104.02     12.14 o 
   9   7   5       34.45       25.64     14.13 o 
  11   7   5       31.23        3.51     16.14 o 
  13   7   5       54.47       18.58     20.48 o 
 -16   8   5       51.34       76.04     21.99 o 
 -14   8   5       22.22       45.96     16.56 o 
 -12   8   5       36.23       36.36     14.56 o 
 -10   8   5        3.64       11.34     10.07 o 
  -8   8   5      710.17      703.41     18.77 o 
  -6   8   5     1223.11     1265.16     21.65 o 
  -4   8   5     1768.89     1802.70     26.14 o 
  -2   8   5      458.44      431.36      9.17 o 
   0   8   5      140.16      145.42      7.79 o 
   2   8   5       12.84       23.43      6.21 o 
   4   8   5      385.76      414.03     14.75 o 
   6   8   5       24.12       16.46      8.40 o 
   8   8   5       36.34       50.55     15.27 o 
  10   8   5       38.16        9.92     15.06 o 
  12   8   5       17.40        0.78     17.39 o 
 -15   9   5       48.86       42.10     21.16 o 
 -13   9   5       27.09       28.36     21.95 o 
 -11   9   5       11.47        8.01     12.00 o 
  -9   9   5      249.78      264.33     14.49 o 
  -7   9   5     1780.04     1838.77     31.42 o 
  -5   9   5     1592.88     1537.37     24.72 o 
  -3   9   5      891.96      911.79     15.54 o 
  -1   9   5      208.78      216.29      8.04 o 
   1   9   5      452.85      425.20     12.24 o 
   3   9   5      708.40      733.30     21.40 o 
   5   9   5      539.88      528.77     23.38 o 
   7   9   5       41.89       42.49     13.31 o 
   9   9   5      147.52      147.15     20.61 o 
  11   9   5       49.60       83.44     20.31 o 
 -14  10   5       51.52       41.70     19.12 o 
 -12  10   5       54.98       47.90     15.22 o 
 -10  10   5       21.77       17.03     11.99 o 
  -8  10   5     1895.52     1929.58     37.31 o 
  -6  10   5     1015.66     1009.97     21.97 o 
  -4  10   5     1947.28     1949.26     31.11 o 
  -2  10   5       99.76       65.00      6.05 o 
   0  10   5      515.93      482.06     13.92 o 
   2  10   5     1095.52     1184.22     29.98 o 
   4  10   5     1133.06     1135.07     29.33 o 
   6  10   5      394.09      385.26     23.04 o 
   8  10   5      355.55      306.72     25.80 o 
  10  10   5       39.86       20.08     16.73 o 
  12  10   5       71.78      100.60     26.19 o 
 -13  11   5      138.96       93.71     21.74 o 
 -11  11   5       33.50       20.75     12.80 o 
  -9  11   5        7.90        2.60     10.29 o 
  -7  11   5      938.96      971.70     26.15 o 
  -5  11   5      867.44      821.46     21.16 o 
  -3  11   5      362.16      357.88     16.34 o 
  -1  11   5      743.24      679.75     17.11 o 
   1  11   5      354.14      439.28     14.56 o 
   3  11   5      498.85      518.53     25.29 o 
   5  11   5     1358.60     1286.69     34.63 o 
   7  11   5      322.53      334.55     25.79 o 
   9  11   5      176.78      146.33     22.64 o 
  11  11   5      106.78      118.14     27.00 o 
 -14  12   5      114.33       75.44     23.68 o 
 -12  12   5      138.01      134.41     20.69 o 
 -10  12   5       22.54       41.06     15.68 o 
  -8  12   5      270.27      298.96     19.03 o 
  -6  12   5       74.44       70.59     11.09 o 
  -4  12   5      371.57      406.82     23.37 o 
  -2  12   5      233.25      229.39     10.59 o 
   0  12   5      225.71      265.42     12.08 o 
   2  12   5      143.86      175.04     13.96 o 
   4  12   5      715.92      700.10     28.94 o 
   6  12   5      538.27      605.54     36.22 o 
   8  12   5      526.72      575.91     35.24 o 
  10  12   5       21.82        5.24     17.49 o 
 -13  13   5      307.13      326.52     30.42 o 
 -11  13   5       68.30       98.11     21.54 o 
  -9  13   5      158.10      169.14     22.91 o 
  -7  13   5      173.59      164.79     16.19 o 
  -5  13   5      141.09      158.57     15.66 o 
  -3  13   5       30.59       24.78     11.40 o 
  -1  13   5      470.49      468.28     20.34 o 
   1  13   5        4.54        8.27      8.76 o 
   3  13   5      630.06      654.97     25.67 o 
   5  13   5      462.17      474.36     29.92 o 
   7  13   5      575.19      623.04     36.11 o 
   9  13   5       22.48       16.14     17.65 o 
 -12  14   5      200.91      206.62     25.16 o 
 -10  14   5      218.48      262.03     26.42 o 
  -8  14   5      184.02      173.38     18.98 o 
  -6  14   5       99.41       66.86     13.20 o 
  -4  14   5      163.96      178.51     18.85 o 
  -2  14   5      425.27      431.65     19.25 o 
   0  14   5      542.07      567.02     21.20 o 
   2  14   5      166.39      177.87     14.76 o 
   4  14   5      417.44      385.44     51.41 o 
   6  14   5      207.48      183.28     22.83 o 
   8  14   5      321.42      298.10     28.72 o 
 -11  15   5      112.89      101.42     26.47 o 
  -9  15   5      249.04      190.12     24.17 o 
  -7  15   5       78.52       93.99     16.99 o 
  -5  15   5      156.41      164.87     18.29 o 
  -3  15   5      654.22      681.60     54.45 o 
  -1  15   5     1121.44     1152.48     37.55 o 
   1  15   5      123.90      147.90     14.25 o 
   3  15   5      509.08      446.35     37.48 o 
   5  15   5      184.23      172.21     22.07 o 
   7  15   5      466.99      443.92     32.66 o 
 -10  16   5      150.43      136.48     24.82 o 
  -8  16   5      285.91      280.86     24.32 o 
  -6  16   5        7.94       17.76     14.27 o 
  -4  16   5      467.62      444.46     25.75 o 
  -2  16   5      696.32      674.55     32.07 o 
   0  16   5      624.53      586.49     35.83 o 
   2  16   5      393.53      392.58     29.76 o 
   4  16   5      331.29      265.24     23.60 o 
   6  16   5      146.08       92.66     20.87 o 
  -9  17   5      184.18      182.28     33.43 o 
  -7  17   5      172.88      192.19     22.30 o 
  -5  17   5       91.12       84.71     18.16 o 
  -3  17   5      524.95      546.37     30.26 o 
  -1  17   5      491.62      485.93     29.32 o 
   1  17   5      372.60      359.50     30.02 o 
   3  17   5      365.75      343.54     30.08 o 
   5  17   5       95.43       72.20     21.35 o 
  -8  18   5      373.40      338.31     36.49 o 
  -6  18   5       13.71       10.79     16.87 o 
  -4  18   5      451.51      470.67     33.59 o 
  -2  18   5      357.24      394.46     31.27 o 
   0  18   5      248.91      241.63     26.96 o 
   2  18   5      337.36      298.92     29.43 o 
   4  18   5       54.21       49.61     20.45 o 
  -5  19   5      136.02       99.55     26.12 o 
  -3  19   5      315.38      303.74     29.81 o 
  -1  19   5      175.91      147.74     30.93 o 
   1  19   5      138.78      123.32     23.75 o 
 -16   0   6      192.34      206.59     35.47 o 
 -14   0   6     1434.05     1443.73     64.49 o 
 -12   0   6      208.82      196.08     20.24 o 
 -10   0   6      749.53      738.72     25.53 o 
  -8   0   6      435.56      442.17     19.48 o 
  -6   0   6     7346.69     7266.26    120.20 o 
  -4   0   6     5364.13     5244.02    108.50 o 
  -2   0   6     8013.27     7521.49     81.66 o 
   0   0   6       87.26       86.55      8.26 o 
   2   0   6     6284.71     6309.27     81.73 o 
   4   0   6     4440.42     4341.13     67.59 o 
   6   0   6     7141.06     6584.67    108.61 o 
   8   0   6       93.33       91.57     16.63 o 
  10   0   6      306.66      339.90     51.15 o 
  12   0   6       80.44       63.52     26.67 o 
 -17   1   6       94.37      105.51     23.56 o 
 -15   1   6      622.84      614.97     46.81 o 
 -13   1   6      204.96      215.00     15.90 o 
 -11   1   6      394.81      385.05     15.76 o 
  -9   1   6     1025.52      978.08     19.05 o 
  -7   1   6     2457.62     2411.16     28.49 o 
  -5   1   6     2931.21     2997.65     35.14 o 
  -3   1   6     2656.01     2693.53     27.93 o 
  -1   1   6      458.41      453.34      8.27 o 
   1   1   6     5240.19     5265.25     50.19 o 
   3   1   6     6396.32     6583.18     61.09 o 
   5   1   6     3808.93     3845.46     44.56 o 
   7   1   6      830.12      801.32     22.10 o 
   9   1   6      172.39      180.05     29.68 o 
  11   1   6      241.95      248.49     30.44 o 
  13   1   6      336.70      317.89     31.05 o 
 -16   2   6       71.05       85.86     21.68 o 
 -14   2   6      440.50      450.20     26.09 o 
 -12   2   6       73.57       73.25     10.67 o 
 -10   2   6      394.83      389.95     14.77 o 
  -8   2   6      454.34      421.65     13.41 o 
  -6   2   6     3540.99     3460.19     44.79 o 
  -4   2   6      783.51      780.43     13.99 o 
  -2   2   6     1837.31     1962.01     20.34 o 
   0   2   6      362.51      342.25      7.49 o 
   2   2   6     2663.14     2619.47     29.13 o 
   4   2   6     2723.59     2716.26     31.92 o 
   6   2   6     3103.79     3003.75     46.63 o 
   8   2   6      219.58      249.23     15.31 o 
  10   2   6      374.51      383.20     24.86 o 
  12   2   6      120.51      116.84     21.37 o 
 -17   3   6       35.25       32.73     21.05 o 
 -15   3   6      171.94      184.92     23.61 o 
 -13   3   6      118.78      106.36     19.24 o 
 -11   3   6      189.55      210.79     13.00 o 
  -9   3   6     2119.13     2078.19     32.20 o 
  -7   3   6      214.53      230.28      7.40 o 
  -5   3   6     2692.69     2900.38     44.63 o 
  -3   3   6     3046.66     2920.28     29.25 o 
  -1   3   6      576.30      551.49      9.05 o 
   1   3   6     5113.13     4997.47     46.57 o 
   3   3   6     1785.70     1832.14     22.55 o 
   5   3   6     1067.08     1130.23     21.44 o 
   7   3   6     1383.04     1350.51     29.48 o 
   9   3   6      485.92      532.95     43.03 o 
  11   3   6      332.90      324.55     27.92 o 
  13   3   6      547.62      580.82     39.27 o 
 -16   4   6       84.69      147.39     23.30 o 
 -14   4   6      162.97      201.11     25.35 o 
 -12   4   6      493.92      490.23     19.73 o 
 -10   4   6     1838.11     1762.91     32.28 o 
  -8   4   6     1086.86     1012.72     19.66 o 
  -6   4   6     3057.87     3136.79     35.79 o 
  -4   4   6     3386.28     3515.34     38.52 o 
  -2   4   6     5029.94     5176.15     59.83 o 
   0   4   6     3976.12     4058.44     43.44 o 
   2   4   6     1251.58     1285.99     21.87 o 
   4   4   6     1135.11     1134.56     19.45 o 
   6   4   6     1361.57     1311.25     27.91 o 
   8   4   6     1265.08     1262.36     33.94 o 
  10   4   6      721.05      764.22     39.09 o 
  12   4   6      262.46      213.33     26.06 o 
 -15   5   6      149.44      145.03     22.90 o 
 -13   5   6      239.48      220.31     17.78 o 
 -11   5   6     1220.09     1264.51     42.77 o 
  -9   5   6     4294.91     4255.18     54.68 o 
  -7   5   6      857.00      865.58     18.19 o 
  -5   5   6     3404.78     3553.19     39.12 o 
  -3   5   6     3222.86     3118.69     31.31 o 
  -1   5   6     2544.26     2598.52     31.68 o 
   1   5   6     5156.61     5087.23     51.02 o 
   3   5   6      377.04      398.98     14.97 o 
   5   5   6       74.18       79.27      9.36 o 
   7   5   6     1331.69     1256.75     30.49 o 
   9   5   6      730.17      724.90     31.99 o 
  11   5   6      265.31      254.76     26.72 o 
 -16   6   6      131.97      144.88     21.60 o 
 -14   6   6      145.79      175.17     20.08 o 
 -12   6   6      256.44      254.42     17.69 o 
 -10   6   6     3363.95     3306.02     49.31 o 
  -8   6   6      756.82      760.86     18.66 o 
  -6   6   6     1409.04     1343.14     22.62 o 
  -4   6   6     1443.66     1393.15     17.43 o 
  -2   6   6     1855.55     1786.63     24.98 o 
   0   6   6     2249.96     2241.99     25.90 o 
   2   6   6     2003.02     2013.25     27.24 o 
   4   6   6      654.24      627.71     18.74 o 
   6   6   6      331.72      350.02     17.49 o 
   8   6   6      697.59      703.50     29.48 o 
  10   6   6      389.59      375.17     29.11 o 
  12   6   6      203.62      190.51     29.76 o 
 -15   7   6       85.72       72.69     21.24 o 
 -13   7   6       93.60       94.76     16.69 o 
 -11   7   6     1401.66     1490.39     43.56 o 
  -9   7   6      507.40      537.22     17.55 o 
  -7   7   6      287.06      316.13     11.24 o 
  -5   7   6      899.66     1005.59     16.76 o 
  -3   7   6     2054.75     1956.06     27.10 o 
  -1   7   6     2376.00     2435.18     28.17 o 
   1   7   6     1622.06     1606.56     22.13 o 
   3   7   6        8.14       -1.33      6.33 o 
   5   7   6       23.52        8.99      7.92 o 
   7   7   6      737.87      762.78     27.88 o 
   9   7   6      660.36      671.40     36.41 o 
  11   7   6      138.41      170.94     23.83 o 
 -14   8   6      105.08       93.89     22.32 o 
 -12   8   6       23.01       32.86     14.39 o 
 -10   8   6     2187.07     2333.39     43.30 o 
  -8   8   6       45.93       28.51      8.84 o 
  -6   8   6      337.25      332.44     11.13 o 
  -4   8   6     1595.48     1714.12     27.03 o 
  -2   8   6     1610.99     1717.82     26.54 o 
   0   8   6     1608.08     1714.94     26.05 o 
   2   8   6     5940.93     5885.85     68.89 o 
   4   8   6      168.42      143.97     11.86 o 
   6   8   6     1480.56     1511.77     45.68 o 
   8   8   6      810.93      763.03     37.74 o 
  10   8   6      265.77      240.76     25.73 o 
 -15   9   6       51.48       54.21     19.05 o 
 -13   9   6       57.57       64.41     16.37 o 
 -11   9   6      567.83      581.41     24.08 o 
  -9   9   6       72.88       79.43     11.35 o 
  -7   9   6      317.98      347.31     14.83 o 
  -5   9   6      900.83      942.62     21.82 o 
  -3   9   6     1029.97     1053.49     19.93 o 
  -1   9   6     1924.87     1961.20     27.39 o 
   1   9   6     3175.38     3292.22     39.64 o 
   3   9   6     1254.61     1290.14     28.03 o 
   5   9   6     1246.06     1287.71     30.13 o 
   7   9   6      845.34      881.86     39.84 o 
   9   9   6      545.74      545.60     34.14 o 
  11   9   6      153.22      190.57     29.12 o 
 -14  10   6      112.16      130.05     20.69 o 
 -12  10   6       18.64       28.34     13.62 o 
 -10  10   6      447.40      468.44     21.61 o 
  -8  10   6        2.85        5.50     11.18 o 
  -6  10   6      228.38      225.37     12.91 o 
  -4  10   6     1184.10     1119.99     22.60 o 
  -2  10   6      356.80      409.03     14.35 o 
   0  10   6      896.49      959.32     18.37 o 
   2  10   6     2995.90     3008.38     42.26 o 
   4  10   6      198.05      194.42     16.30 o 
   6  10   6      685.78      665.51     30.47 o 
   8  10   6      434.34      488.48     32.41 o 
  10  10   6       34.38       25.05     17.85 o 
 -13  11   6      190.80      178.28     24.17 o 
 -11  11   6       68.01       66.25     14.53 o 
  -9  11   6       46.73       53.02     13.96 o 
  -7  11   6        7.25        6.40      8.08 o 
  -5  11   6     1027.67     1063.54     24.32 o 
  -3  11   6      410.09      405.44     14.97 o 
  -1  11   6       86.51      110.60      9.82 o 
   1  11   6      350.94      348.23     15.85 o 
   3  11   6      396.39      358.92     17.67 o 
   5  11   6      778.37      728.73     33.49 o 
   7  11   6      275.89      256.49     24.43 o 
   9  11   6       15.89       29.61     17.35 o 
 -12  12   6       79.36       82.57     19.86 o 
 -10  12   6      154.53      177.56     20.65 o 
  -8  12   6      165.15      169.82     18.09 o 
  -6  12   6      554.44      518.42     19.37 o 
  -4  12   6      677.73      637.53     19.58 o 
  -2  12   6       22.19       29.74      8.65 o 
   0  12   6      165.95      171.10     13.38 o 
   2  12   6      654.92      662.28     23.23 o 
   4  12   6      979.54      999.35     39.49 o 
   6  12   6      192.34      186.67     22.51 o 
   8  12   6       49.52       28.63     18.20 o 
 -13  13   6       86.65       60.61     29.07 o 
 -11  13   6       13.60        3.32     17.33 o 
  -9  13   6      224.58      237.43     24.23 o 
  -7  13   6      414.84      452.16     26.04 o 
  -5  13   6     1027.62     1093.92     28.79 o 
  -3  13   6      425.74      431.69     18.78 o 
  -1  13   6       80.51       95.53     11.55 o 
   1  13   6      427.03      426.56     21.09 o 
   3  13   6      656.20      661.30     38.53 o 
   5  13   6      596.75      585.90     33.65 o 
   7  13   6      191.93      215.17     26.75 o 
   9  13   6       21.36       12.05     25.82 o 
 -12  14   6        8.73       21.54     18.29 o 
 -10  14   6       41.57       60.10     19.71 o 
  -8  14   6      179.17      217.04     21.25 o 
  -6  14   6      527.78      527.25     26.36 o 
  -4  14   6      340.97      351.37     21.11 o 
  -2  14   6      235.64      260.56     17.02 o 
   0  14   6       55.41       47.89     13.19 o 
   2  14   6      236.74      234.36     19.36 o 
   4  14   6      358.81      355.81     29.16 o 
   6  14   6      327.88      290.53     32.98 o 
   8  14   6       32.78       43.12     25.78 o 
 -11  15   6       13.44       17.83     19.94 o 
  -9  15   6       52.41       84.06     19.70 o 
  -7  15   6      278.28      271.81     26.04 o 
  -5  15   6       76.86       74.52     17.59 o 
  -3  15   6      111.83       85.28     15.82 o 
  -1  15   6        9.26       10.72     10.94 o 
   1  15   6        5.52       -2.82     10.94 o 
   3  15   6       84.70       37.99     19.50 o 
   5  15   6      178.09      160.88     23.78 o 
   7  15   6       39.19       44.66     23.19 o 
 -10  16   6       73.77       63.33     21.80 o 
  -8  16   6      192.53      206.38     25.64 o 
  -6  16   6      127.86      144.06     21.94 o 
  -4  16   6        6.27        1.91     14.77 o 
  -2  16   6       86.52       89.46     16.81 o 
   0  16   6        1.37        0.18     11.79 o 
   2  16   6       64.56       53.26     18.79 o 
   4  16   6        2.90      -16.86     16.86 o 
   6  16   6       56.34       30.39     20.92 o 
  -7  17   6      201.29      245.89     27.25 o 
  -5  17   6       29.24       25.68     21.37 o 
  -3  17   6      104.95       97.06     18.42 o 
  -1  17   6      166.99      214.56     21.78 o 
   1  17   6       51.31       42.68     18.30 o 
   3  17   6        1.67       12.76     17.37 o 
  -6  18   6       17.80       27.76     19.51 o 
  -4  18   6       41.99       27.64     18.55 o 
  -2  18   6      196.00      208.53     33.17 o 
   0  18   6      111.44      120.00     25.82 o 
   2  18   6        4.86       23.07     19.14 o 
 -17   1   7       15.55       43.29     27.58 o 
 -15   1   7        5.99        2.68     16.11 o 
 -13   1   7       38.54       32.61     10.19 o 
 -11   1   7        3.09       -7.02      7.02 o 
  -9   1   7        0.30        7.91      5.47 o 
  -7   1   7       53.28       65.94      7.09 o 
  -5   1   7      410.61      439.34     11.01 o 
  -3   1   7      188.84      173.34      6.47 o 
  -1   1   7      868.32      835.29     13.69 o 
   1   1   7       34.86       25.48      3.73 o 
   3   1   7       81.97       80.88      6.01 o 
   5   1   7       46.77       45.82      9.05 o 
   7   1   7        7.65       -5.97      8.17 o 
   9   1   7        2.49        3.85     12.30 o 
  11   1   7        1.23      -15.56     15.56 o 
 -16   2   7        2.25       -6.18     20.18 o 
 -14   2   7       31.43       19.41     12.81 o 
 -12   2   7        6.14        0.77      8.24 o 
 -10   2   7        1.87       -0.72      6.62 o 
  -8   2   7       85.68       91.07      7.25 o 
  -6   2   7      438.25      492.71     12.72 o 
  -4   2   7      195.81      210.68      8.94 o 
  -2   2   7      592.07      562.59     11.47 o 
   0   2   7     1802.90     1744.26     22.61 o 
   2   2   7       38.68       44.32      5.61 o 
   4   2   7       37.56       28.44      5.83 o 
   6   2   7       47.75       45.38      9.31 o 
   8   2   7        2.89       -1.41     10.63 o 
  10   2   7        4.66      -12.37     12.37 o 
  12   2   7        4.86       10.91     19.22 o 
 -15   3   7        0.10        0.63     16.28 o 
 -13   3   7        2.55       -5.77      9.32 o 
 -11   3   7       22.71       29.57      8.50 o 
  -9   3   7       75.24       66.84      7.32 o 
  -7   3   7       23.11       25.93      8.38 o 
  -5   3   7      135.00      136.75     12.78 o 
  -3   3   7       76.23       75.10      5.50 o 
  -1   3   7     1103.89     1132.63     17.99 o 
   1   3   7     1122.67     1046.88     17.94 o 
   3   3   7      151.87      162.94      7.71 o 
   5   3   7       68.79       70.33      8.94 o 
   7   3   7       43.33       46.19     10.02 o 
   9   3   7        0.65       15.50     12.73 o 
  11   3   7       53.51       50.90     19.95 o 
 -16   4   7        0.17       -5.06     17.07 o 
 -14   4   7        3.32       11.31     15.40 o 
 -12   4   7       86.05       78.86     10.98 o 
 -10   4   7      394.56      374.96     14.34 o 
  -8   4   7      199.17      204.34      9.30 o 
  -6   4   7      100.51      128.27      6.91 o 
  -4   4   7        3.56        3.18      3.36 o 
  -2   4   7      633.79      583.39     14.54 o 
   0   4   7     1420.54     1395.79     20.12 o 
   2   4   7      108.65      108.13      7.23 o 
   4   4   7        1.49       -1.99      5.79 o 
   6   4   7      108.24      100.48     10.31 o 
   8   4   7      100.21      112.39     16.08 o 
  10   4   7      110.02      117.94     21.31 o 
 -15   5   7       17.71       13.19     17.46 o 
 -13   5   7        0.22       -6.85     11.77 o 
 -11   5   7       85.12       92.19     12.30 o 
  -9   5   7       15.71       11.80      6.67 o 
  -7   5   7       10.99        6.96      5.09 o 
  -5   5   7      290.00      290.07      9.80 o 
  -3   5   7       37.58       41.55      5.58 o 
  -1   5   7        4.66        5.47      4.84 o 
   1   5   7     1534.86     1515.33     21.78 o 
   3   5   7       76.93       95.74      8.52 o 
   5   5   7       90.21       92.13      9.66 o 
   7   5   7      101.53       94.41     13.70 o 
   9   5   7        9.68       -7.93     14.66 o 
  11   5   7      101.07       97.36     22.03 o 
 -16   6   7       10.00       19.01     19.14 o 
 -14   6   7        0.83      -15.06     15.06 o 
 -12   6   7      853.96      859.77     31.18 o 
 -10   6   7        6.49       -2.45      7.87 o 
  -8   6   7      426.66      398.75     19.54 o 
  -6   6   7      332.63      308.56     10.97 o 
  -4   6   7       21.45       14.12      5.03 o 
  -2   6   7      329.52      292.10     10.16 o 
   0   6   7      802.47      732.82     16.88 o 
   2   6   7      150.01      155.27      8.81 o 
   4   6   7      231.97      211.25     12.32 o 
   6   6   7       88.89       86.17     12.04 o 
   8   6   7      136.81      123.61     28.00 o 
  10   6   7      143.65      176.79     22.82 o 
 -15   7   7       54.55      103.07     21.78 o 
 -13   7   7       54.11       29.44     16.35 o 
 -11   7   7      525.74      557.31     26.02 o 
  -9   7   7      357.44      359.17     13.85 o 
  -7   7   7      430.25      445.83     14.48 o 
  -5   7   7      427.87      416.85     12.68 o 
  -3   7   7      187.15      150.93      8.85 o 
  -1   7   7       10.81        1.59      5.69 o 
   1   7   7      835.10      827.62     18.90 o 
   3   7   7       10.49        6.05      6.84 o 
   5   7   7      289.79      297.53     15.88 o 
   7   7   7      163.71      201.58     20.52 o 
   9   7   7       11.21       17.24     21.97 o 
  11   7   7       64.76       55.04     23.68 o 
 -14   8   7       31.36       71.29     19.26 o 
 -12   8   7      498.18      445.96     24.39 o 
 -10   8   7      169.96      177.89     13.09 o 
  -8   8   7      269.55      283.51     13.64 o 
  -6   8   7      398.69      411.85     14.21 o 
  -4   8   7      430.07      422.41     12.71 o 
  -2   8   7      280.06      291.11     14.35 o 
   0   8   7      162.21      174.59     10.53 o 
   2   8   7      112.39      118.69     10.60 o 
   4   8   7      451.60      472.59     18.04 o 
   6   8   7      293.05      286.21     21.14 o 
   8   8   7      118.80      151.30     21.39 o 
  10   8   7       49.62       43.09     18.60 o 
 -15   9   7        5.94        2.12     18.46 o 
 -13   9   7       55.54       41.28     18.26 o 
 -11   9   7      276.79      303.93     17.28 o 
  -9   9   7      277.45      290.38     17.56 o 
  -7   9   7      299.65      296.52     14.76 o 
  -5   9   7      156.52      171.24     10.84 o 
  -3   9   7       86.79      109.23      8.98 o 
  -1   9   7      100.40      113.30      9.88 o 
   1   9   7        1.80       -2.60      7.37 o 
   3   9   7      517.45      533.49     21.71 o 
   5   9   7      362.70      377.09     22.83 o 
   7   9   7      158.41      129.29     19.24 o 
   9   9   7       15.00       -4.98     17.85 o 
 -14  10   7       14.04       14.34     17.23 o 
 -12  10   7       12.64       18.65     14.58 o 
 -10  10   7      268.56      287.40     19.19 o 
  -8  10   7      159.32      172.96     14.69 o 
  -6  10   7      145.37      146.84     13.81 o 
  -4  10   7      147.64      138.01     10.10 o 
  -2  10   7       12.96        4.44      7.10 o 
   0  10   7      199.81      224.67     14.04 o 
   2  10   7      175.08      178.82     20.17 o 
   4  10   7      499.99      526.34     25.13 o 
   6  10   7      226.36      207.36     22.33 o 
   8  10   7       51.23       54.97     21.62 o 
 -13  11   7       17.26        1.45     15.18 o 
 -11  11   7       32.88       18.76     14.32 o 
  -9  11   7       50.65       60.59     12.89 o 
  -7  11   7      269.38      252.42     16.94 o 
  -5  11   7       87.31       49.73      9.98 o 
  -3  11   7      216.63      247.51     17.73 o 
  -1  11   7      366.68      359.97     16.10 o 
   1  11   7       35.59       39.10      9.82 o 
   3  11   7      667.48      675.35     26.71 o 
   5  11   7      406.39      428.39     27.49 o 
   7  11   7       40.13       46.96     20.95 o 
   9  11   7       54.72       52.84     24.21 o 
 -12  12   7       18.70       15.40     16.79 o 
 -10  12   7       53.48       44.04     15.43 o 
  -8  12   7      223.90      230.61     20.19 o 
  -6  12   7      127.35      134.16     12.98 o 
  -4  12   7      635.83      612.95     24.36 o 
  -2  12   7      136.17      152.49     12.72 o 
   0  12   7      378.27      400.03     19.79 o 
   2  12   7      493.26      497.14     23.29 o 
   4  12   7      646.40      749.28     34.32 o 
   6  12   7      103.65      116.43     24.02 o 
   8  12   7       49.03       79.49     31.02 o 
 -11  13   7       75.66       72.61     20.96 o 
  -9  13   7      102.99      126.76     18.23 o 
  -7  13   7      519.29      511.27     41.19 o 
  -5  13   7      229.61      217.21     17.21 o 
  -3  13   7      504.49      467.07     21.05 o 
  -1  13   7      386.77      420.03     20.89 o 
   1  13   7      776.25      759.88     30.37 o 
   3  13   7      402.30      402.76     26.34 o 
   5  13   7      472.88      499.30     33.99 o 
   7  13   7        1.67       22.16     20.68 o 
 -10  14   7       18.65       16.94     22.69 o 
  -8  14   7      403.95      390.63     26.54 o 
  -6  14   7      233.89      232.01     20.91 o 
  -4  14   7      515.31      491.43     29.83 o 
  -2  14   7      251.51      344.88     27.52 o 
   0  14   7      769.00      741.51     30.39 o 
   2  14   7      434.40      418.16     26.90 o 
   4  14   7      347.22      407.13     36.81 o 
   6  14   7       11.26      -17.67     17.67 o 
  -9  15   7       10.15       12.61     23.40 o 
  -7  15   7      187.01      159.39     22.59 o 
  -5  15   7      189.42      193.01     22.79 o 
  -3  15   7      292.24      286.86     25.51 o 
  -1  15   7      300.01      292.20     20.68 o 
   1  15   7      364.26      346.26     25.11 o 
   3  15   7       51.82       11.51     17.31 o 
   5  15   7      182.84      215.51     27.23 o 
  -8  16   7       37.89        4.91     18.43 o 
  -6  16   7       85.64       83.01     23.84 o 
  -4  16   7      106.80      121.12     20.82 o 
  -2  16   7       53.93       26.49     16.67 o 
   0  16   7      300.41      277.73     24.04 o 
   2  16   7       63.71       81.94     20.74 o 
   4  16   7      122.62       87.57     22.22 o 
  -7  17   7      105.12      100.86     22.72 o 
  -5  17   7      104.49       68.87     23.52 o 
  -3  17   7       34.12       25.06     17.54 o 
  -1  17   7      289.60      345.55     30.28 o 
   1  17   7       90.66       70.98     21.17 o 
  -2  18   7      117.90      115.75     23.49 o 
 -16   0   8       31.77      116.79     40.54 o 
 -14   0   8       36.93       10.62     25.09 o 
 -12   0   8      277.94      264.85     22.84 o 
 -10   0   8     1132.26     1059.04     33.98 o 
  -8   0   8     1835.54     1835.58     66.39 o 
  -6   0   8     2050.51     1973.78     72.57 o 
  -4   0   8     2420.79     2406.99     39.40 o 
  -2   0   8     4956.15     4735.34     69.63 o 
   0   0   8     4501.93     4520.91     85.03 o 
   2   0   8     2218.42     2246.02     47.14 o 
   4   0   8     1325.76     1300.09     34.25 o 
   6   0   8      254.22      266.37     19.21 o 
   8   0   8      444.23      508.03     44.35 o 
  10   0   8      481.02      534.15     52.60 o 
 -15   1   8        8.19       18.17     22.17 o 
 -13   1   8      107.03      112.40     13.85 o 
 -11   1   8      104.06      113.03     11.38 o 
  -9   1   8     2755.51     2575.36     45.61 o 
  -7   1   8     1018.61     1021.37     19.70 o 
  -5   1   8     1907.72     1899.69     32.02 o 
  -3   1   8     1396.04     1393.36     18.37 o 
  -1   1   8     1946.54     1949.06     26.50 o 
   1   1   8     2396.21     2355.07     31.25 o 
   3   1   8     3655.61     3551.84     41.94 o 
   5   1   8      141.29      187.00     12.09 o 
   7   1   8      384.24      389.68     17.83 o 
   9   1   8      186.38      198.41     23.85 o 
  11   1   8       44.49       14.17     21.02 o 
 -16   2   8       12.60        6.59     24.16 o 
 -14   2   8       61.23       66.39     15.76 o 
 -12   2   8      152.46      146.55     21.12 o 
 -10   2   8      474.12      451.69     15.65 o 
  -8   2   8      943.89      932.95     24.25 o 
  -6   2   8      512.69      514.04     17.19 o 
  -4   2   8       44.20       40.45      4.92 o 
  -2   2   8     2253.77     2282.86     27.65 o 
   0   2   8      819.42      862.36     19.63 o 
   2   2   8     1274.21     1317.17     22.24 o 
   4   2   8      453.75      437.52     16.29 o 
   6   2   8      139.16      145.20     12.07 o 
   8   2   8      248.60      258.37     21.78 o 
  10   2   8      422.74      452.43     54.43 o 
 -15   3   8      107.48      109.80     23.18 o 
 -13   3   8      157.12      135.61     15.00 o 
 -11   3   8      164.77      155.49     13.90 o 
  -9   3   8      542.03      517.29     15.10 o 
  -7   3   8      335.71      368.69     29.63 o 
  -5   3   8      826.97      798.74     25.04 o 
  -3   3   8      346.46      316.40     10.06 o 
  -1   3   8      431.88      457.05     12.59 o 
   1   3   8      495.58      523.61     15.22 o 
   3   3   8     1212.29     1149.52     24.46 o 
   5   3   8      437.41      471.03     19.49 o 
   7   3   8      412.06      425.13     21.38 o 
   9   3   8      162.52      138.20     27.48 o 
 -16   4   8       31.13       23.77     21.30 o 
 -14   4   8      502.60      519.86     30.37 o 
 -12   4   8      495.12      480.09     20.37 o 
 -10   4   8      195.82      192.94     13.06 o 
  -8   4   8      595.01      563.74     14.74 o 
  -6   4   8     1134.62     1160.42     28.08 o 
  -4   4   8      354.49      348.89     11.51 o 
  -2   4   8     3384.23     3349.12     43.97 o 
   0   4   8       15.53        8.59      5.71 o 
   2   4   8     1409.14     1463.99     30.49 o 
   4   4   8      972.00      942.80     24.48 o 
   6   4   8      873.75      887.33     27.27 o 
   8   4   8      423.79      413.60     29.52 o 
  10   4   8      607.86      800.96     49.70 o 
 -15   5   8      190.15      172.93     26.23 o 
 -13   5   8      759.81      749.08     29.65 o 
 -11   5   8      349.67      359.11     21.91 o 
  -9   5   8      487.48      480.72     19.00 o 
  -7   5   8      938.62      885.08     22.44 o 
  -5   5   8     1099.64     1091.84     23.74 o 
  -3   5   8     1014.95      997.33     22.70 o 
  -1   5   8     1464.71     1473.30     25.78 o 
   1   5   8      397.77      399.87     13.51 o 
   3   5   8     1407.48     1400.70     29.39 o 
   5   5   8     1389.94     1423.29     31.92 o 
   7   5   8      676.75      698.56     31.70 o 
   9   5   8      394.07      387.38     34.43 o 
 -14   6   8      528.27      567.55     46.67 o 
 -12   6   8      431.60      432.57     31.10 o 
 -10   6   8       96.12      101.02     11.09 o 
  -8   6   8      441.67      449.98     16.16 o 
  -6   6   8     1100.18     1075.38     22.99 o 
  -4   6   8      686.00      673.95     17.61 o 
  -2   6   8     1809.58     1735.90     28.75 o 
   0   6   8      201.08      236.33     12.35 o 
   2   6   8      483.88      502.48     20.70 o 
   4   6   8     1002.47     1038.68     26.69 o 
   6   6   8      799.30      779.09     30.50 o 
   8   6   8      274.74      264.20     32.59 o 
  10   6   8      409.94      432.27     39.18 o 
 -15   7   8       24.01       35.88     18.87 o 
 -13   7   8      975.51     1000.34     50.24 o 
 -11   7   8        1.93       -1.46      9.48 o 
  -9   7   8       98.54      111.45     10.94 o 
  -7   7   8      428.72      444.06     16.93 o 
  -5   7   8      576.67      610.46     16.60 o 
  -3   7   8     1039.60     1140.53     22.25 o 
  -1   7   8     1546.04     1537.77     28.03 o 
   1   7   8       74.46       87.69      9.77 o 
   3   7   8      632.08      643.02     22.37 o 
   5   7   8      623.60      607.81     24.73 o 
   7   7   8      271.97      257.38     28.98 o 
   9   7   8      410.61      363.22     35.38 o 
 -14   8   8      202.06      248.25     31.40 o 
 -12   8   8      129.21      159.19     15.44 o 
 -10   8   8       37.27       49.40     12.88 o 
  -8   8   8      190.08      208.00     14.07 o 
  -6   8   8      555.98      578.47     17.16 o 
  -4   8   8      724.14      755.66     20.60 o 
  -2   8   8      603.08      603.12     23.57 o 
   0   8   8      464.83      476.65     18.46 o 
   2   8   8      118.46      127.34     12.09 o 
   4   8   8      646.58      651.44     24.98 o 
   6   8   8      426.64      408.64     26.64 o 
   8   8   8       96.62       48.58     21.18 o 
 -13   9   8      402.63      419.40     36.14 o 
 -11   9   8        1.65      -11.34     11.34 o 
  -9   9   8      234.58      226.59     17.54 o 
  -7   9   8      602.73      541.94     23.09 o 
  -5   9   8      131.37      133.14     11.23 o 
  -3   9   8      580.89      611.48     19.51 o 
  -1   9   8     2161.22     2136.60     38.36 o 
   1   9   8       23.61       27.95      9.37 o 
   3   9   8      526.64      510.47     24.25 o 
   5   9   8      232.24      265.04     21.62 o 
   7   9   8       70.84       76.55     20.50 o 
 -12  10   8       15.63       12.16     16.23 o 
 -10  10   8       87.97       71.32     15.01 o 
  -8  10   8      381.74      349.25     21.13 o 
  -6  10   8      446.88      443.01     21.56 o 
  -4  10   8      315.84      339.48     16.43 o 
  -2  10   8     1023.30      983.88     25.03 o 
   0  10   8      447.43      442.92     22.36 o 
   2  10   8      392.52      406.35     19.61 o 
   4  10   8      109.41      124.13     17.10 o 
   6  10   8      180.03      149.72     24.27 o 
   8  10   8       39.18       12.02     21.08 o 
 -13  11   8       45.25       91.64     20.28 o 
 -11  11   8       52.53       53.29     17.07 o 
  -9  11   8      187.61      193.68     31.30 o 
  -7  11   8      539.95      500.64     30.05 o 
  -5  11   8      127.77      126.77     12.38 o 
  -3  11   8      499.86      491.37     20.38 o 
  -1  11   8     1227.42     1243.47     31.82 o 
   1  11   8      182.65      155.62     15.33 o 
   3  11   8      185.85      168.86     18.71 o 
   5  11   8      138.27      100.06     18.50 o 
   7  11   8       19.29       10.09     17.71 o 
 -12  12   8       14.96        3.00     16.64 o 
 -10  12   8      217.86      258.27     26.04 o 
  -8  12   8      502.11      464.76     29.84 o 
  -6  12   8      270.80      298.15     17.72 o 
  -4  12   8       61.22       72.85     13.77 o 
  -2  12   8      778.41      769.47     31.93 o 
   0  12   8      238.26      247.47     18.88 o 
   2  12   8      893.76      903.63     51.61 o 
   4  12   8      102.31       84.25     17.52 o 
   6  12   8       69.04       19.05     18.28 o 
 -11  13   8       86.52      104.52     25.63 o 
  -9  13   8      263.56      254.75     36.92 o 
  -7  13   8      226.93      255.43     25.17 o 
  -5  13   8       56.91       66.17     18.97 o 
  -3  13   8      120.64      120.32     14.81 o 
  -1  13   8      426.11      403.23     23.30 o 
   1  13   8      423.99      439.04     44.58 o 
   3  13   8      207.30      183.17     36.86 o 
   5  13   8       82.33       57.36     20.03 o 
 -10  14   8       80.46       86.78     21.95 o 
  -8  14   8      100.87      131.56     28.14 o 
  -6  14   8       23.05       24.73     14.86 o 
  -4  14   8       13.20       15.48     13.54 o 
  -2  14   8       43.55       38.76     14.21 o 
   0  14   8       30.91       43.46     16.40 o 
   2  14   8      177.72      220.28     24.13 o 
   4  14   8      118.31       99.43     24.02 o 
  -9  15   8       67.97       83.70     25.79 o 
  -7  15   8        0.60       -5.35     19.90 o 
  -5  15   8        6.75       10.44     18.24 o 
  -3  15   8        2.75       -7.58     14.64 o 
  -1  15   8       10.18        8.69     16.34 o 
   1  15   8       18.44        2.51     15.97 o 
   3  15   8      144.96      203.77     30.28 o 
  -6  16   8        9.58       10.23     20.47 o 
  -4  16   8       23.28       20.48     17.27 o 
  -2  16   8        9.53       11.67     17.02 o 
   0  16   8       16.27       20.66     17.00 o 
  -3  17   8       76.98       76.16     20.23 o 
 -15   1   9        1.47        7.72     19.37 o 
 -13   1   9        1.97       -5.94      9.40 o 
 -11   1   9        0.14       -1.75      7.81 o 
  -9   1   9       18.05       21.59      7.28 o 
  -7   1   9       48.42       52.89      8.70 o 
  -5   1   9      181.06      184.11      8.16 o 
  -3   1   9      904.11      926.73     16.11 o 
  -1   1   9        3.44        2.80      5.53 o 
   1   1   9        0.02        0.87      6.36 o 
   3   1   9        0.03        2.91      8.04 o 
   5   1   9       46.33       49.39     12.01 o 
   7   1   9       24.63        6.03     20.44 o 
   9   1   9        6.15        3.13     24.13 o 
 -14   2   9        3.65       13.03     11.20 o 
 -12   2   9       42.79       49.42     10.17 o 
 -10   2   9        2.03        2.80      6.94 o 
  -8   2   9       94.27       89.10     11.43 o 
  -6   2   9       33.63       44.78      8.96 o 
  -4   2   9      396.54      390.77     11.74 o 
  -2   2   9      556.94      564.33     13.83 o 
   0   2   9       31.65       22.76      6.81 o 
   2   2   9      194.29      202.72     13.20 o 
   4   2   9       55.18       45.86     10.63 o 
   6   2   9       14.44        8.12     12.99 o 
   8   2   9       11.83        9.86     22.49 o 
 -15   3   9       11.08       25.30     18.94 o 
 -13   3   9        0.61        3.35      9.95 o 
 -11   3   9        0.36        6.15      9.40 o 
  -9   3   9       56.03       76.10     12.57 o 
  -7   3   9        4.03       -6.95      9.03 o 
  -5   3   9       73.99       64.98      7.58 o 
  -3   3   9     1114.18     1081.71     20.30 o 
  -1   3   9       93.35      102.31      8.43 o 
   1   3   9       76.56       77.85      9.21 o 
   3   3   9       34.88       10.30      8.68 o 
   5   3   9       45.50       46.30     12.21 o 
   7   3   9       45.84       39.90     22.11 o 
   9   3   9        2.86       12.57     29.92 o 
 -14   4   9       40.15       39.84     14.84 o 
 -12   4   9       10.22       10.23      9.77 o 
 -10   4   9        0.84        5.57      6.94 o 
  -8   4   9       46.82       46.67     10.15 o 
  -6   4   9        0.78       -5.14      7.64 o 
  -4   4   9      226.31      225.86     11.08 o 
  -2   4   9      603.00      576.01     19.63 o 
   0   4   9      149.69      160.71     10.72 o 
   2   4   9      275.06      280.68     16.19 o 
   4   4   9       15.06       24.74     11.03 o 
   6   4   9        0.31        2.35     11.81 o 
   8   4   9       41.81       39.29     25.59 o 
 -15   5   9      107.01       99.21     22.20 o 
 -13   5   9        3.45       30.65     13.37 o 
 -11   5   9       30.85       19.50     10.12 o 
  -9   5   9       45.94       37.60      7.50 o 
  -7   5   9        2.16        6.53      6.54 o 
  -5   5   9      392.00      399.27     15.19 o 
  -3   5   9      349.45      351.64     12.92 o 
  -1   5   9       12.29       10.13      7.07 o 
   1   5   9       53.87       45.40      9.22 o 
   3   5   9       28.32        6.94      9.65 o 
   5   5   9      100.83      103.32     14.86 o 
   7   5   9       78.32       90.69     22.25 o 
 -14   6   9      134.35      124.78     31.07 o 
 -12   6   9        2.29      -10.43     10.43 o 
 -10   6   9       81.38       69.87     14.59 o 
  -8   6   9      157.31      147.30     13.93 o 
  -6   6   9        0.85        6.91      6.84 o 
  -4   6   9       27.07       35.52      7.40 o 
  -2   6   9      616.49      621.19     17.89 o 
   0   6   9       10.56       11.35      8.61 o 
   2   6   9      238.48      235.47     15.67 o 
   4   6   9      152.76      188.55     16.70 o 
   6   6   9        3.88        2.51     14.48 o 
   8   6   9      158.60      191.30     29.76 o 
 -13   7   9        2.78       -6.92     12.15 o 
 -11   7   9       21.05       15.67     10.90 o 
  -9   7   9       51.94       29.32      8.69 o 
  -7   7   9       15.48       17.05      7.82 o 
  -5   7   9      103.77       84.90      9.99 o 
  -3   7   9       66.49       62.50      8.25 o 
  -1   7   9       53.73       29.66      9.42 o 
   1   7   9      431.08      437.55     27.41 o 
   3   7   9      335.13      307.74     19.90 o 
   5   7   9      192.49      220.12     23.36 o 
   7   7   9      121.28      131.84     25.43 o 
 -12   8   9        1.58        7.19     11.63 o 
 -10   8   9        9.14        8.45     10.23 o 
  -8   8   9       58.27       70.83     11.49 o 
  -6   8   9        9.37        9.70      7.69 o 
  -4   8   9       13.19       19.05      7.65 o 
  -2   8   9       59.32       63.41      9.78 o 
   0   8   9      242.67      222.02     15.12 o 
   2   8   9      550.26      551.12     27.31 o 
   4   8   9      230.32      265.83     25.71 o 
   6   8   9       18.00      -16.99     16.99 o 
 -13   9   9        1.49       -1.52     24.66 o 
 -11   9   9       44.19       64.68     13.71 o 
  -9   9   9       71.81       60.63     12.92 o 
  -7   9   9      112.40      114.27     12.00 o 
  -5   9   9        1.20        4.57      9.87 o 
  -3   9   9       44.14       57.45      9.54 o 
  -1   9   9       11.87       19.58      9.51 o 
   1   9   9     1029.97     1078.83     35.12 o 
   3   9   9      203.11      203.74     19.77 o 
   5   9   9       55.76       42.88     17.13 o 
   7   9   9       17.68       12.19     30.17 o 
 -12  10   9       57.43       57.49     18.86 o 
 -10  10   9      128.17      120.31     16.91 o 
  -8  10   9      146.36      153.03     35.09 o 
  -6  10   9       63.99       60.85     11.82 o 
  -4  10   9       24.20       28.49      9.69 o 
  -2  10   9        8.93        8.00      9.03 o 
   0  10   9      574.63      573.85     35.75 o 
   2  10   9      313.04      316.03     23.39 o 
   4  10   9       30.59       11.48     14.90 o 
   6  10   9        4.42        7.77     19.84 o 
 -11  11   9       97.01       75.06     18.54 o 
  -9  11   9      104.28      112.15     20.23 o 
  -7  11   9      236.26      224.59     17.03 o 
  -5  11   9       34.99       34.86     12.04 o 
  -3  11   9      170.90      172.02     13.92 o 
  -1  11   9       13.25        0.43     12.02 o 
   1  11   9      523.72      467.08     27.41 o 
   3  11   9       43.57       26.13     16.00 o 
   5  11   9        8.75      -17.49     17.49 o 
 -10  12   9      168.99      146.47     22.31 o 
  -8  12   9       54.08       54.89     17.27 o 
  -6  12   9      217.56      199.84     21.39 o 
  -4  12   9      304.52      302.44     21.97 o 
  -2  12   9       26.93       28.94     13.45 o 
   0  12   9      257.51      243.04     21.77 o 
   2  12   9      220.74      214.31     28.14 o 
   4  12   9       15.22        7.05     16.09 o 
  -9  13   9       88.57      125.66     26.10 o 
  -7  13   9      166.07      162.38     21.93 o 
  -5  13   9      208.74      206.93     22.52 o 
  -3  13   9      234.59      262.86     21.43 o 
  -1  13   9      248.78      272.15     22.73 o 
   1  13   9      232.18      214.38     23.99 o 
   3  13   9       76.26       72.48     19.59 o 
  -8  14   9       52.06       63.85     19.64 o 
  -6  14   9      165.39      145.64     24.79 o 
  -4  14   9      425.70      473.61     49.46 o 
  -2  14   9      217.08      218.43     23.54 o 
   0  14   9      109.96       78.76     23.68 o 
   2  14   9      142.51      144.11     23.47 o 
  -5  15   9      158.45      201.45     28.88 o 
  -3  15   9      266.60      355.10     32.88 o 
  -1  15   9       87.66       78.09     19.33 o 
 -14   0  10       42.73       43.72     19.79 o 
 -12   0  10      606.41      471.43     27.48 o 
 -10   0  10      121.97      124.31     12.45 o 
  -8   0  10      451.75      391.86     53.08 o 
  -6   0  10     1409.88     1351.52     40.34 o 
  -4   0  10      146.47      129.07     13.32 o 
  -2   0  10      796.37      802.89     31.96 o 
   0   0  10     1100.39     1085.23     42.89 o 
   2   0  10      361.77      392.25     29.37 o 
   4   0  10      464.75      468.71     58.88 o 
   6   0  10      249.99      264.55     35.71 o 
 -13   1  10      176.81      153.88     16.18 o 
 -11   1  10      364.30      337.20     14.80 o 
  -9   1  10      257.48      258.16     23.96 o 
  -7   1  10      291.27      274.73     16.28 o 
  -5   1  10     1449.20     1392.77     26.04 o 
  -3   1  10      170.42      172.37      9.28 o 
  -1   1  10      512.71      524.36     20.48 o 
   1   1  10      632.09      646.08     23.61 o 
   3   1  10      202.28      244.85     25.49 o 
   5   1  10      313.48      313.65     28.41 o 
   7   1  10      458.22      448.44     45.35 o 
 -14   2  10       48.39       41.31     11.75 o 
 -12   2  10      426.24      413.81     18.21 o 
 -10   2  10      187.63      194.48     16.87 o 
  -8   2  10      409.70      419.98     26.33 o 
  -6   2  10      454.64      466.05     21.29 o 
  -4   2  10      113.52      121.78      9.03 o 
  -2   2  10      332.38      336.09     13.00 o 
   0   2  10     1002.04     1033.43     31.84 o 
   2   2  10      196.53      225.34     16.48 o 
   4   2  10      212.86      201.87     21.49 o 
   6   2  10      116.52      111.65     22.31 o 
 -13   3  10      176.62      192.74     15.02 o 
 -11   3  10      198.56      202.04     24.75 o 
  -9   3  10      257.02      257.20     18.33 o 
  -7   3  10      170.56      191.30     16.04 o 
  -5   3  10     1355.79     1285.36     31.14 o 
  -3   3  10       57.67       70.54      9.25 o 
  -1   3  10      897.26      911.17     21.78 o 
   1   3  10      280.48      291.90     19.32 o 
   3   3  10      234.89      227.72     17.73 o 
   5   3  10      262.81      310.69     25.80 o 
   7   3  10      281.09      368.75     54.05 o 
 -14   4  10       41.54       46.04     14.63 o 
 -12   4  10      141.53      140.40     12.74 o 
 -10   4  10      177.05      180.88     23.66 o 
  -8   4  10      333.19      344.46     21.84 o 
  -6   4  10      290.01      275.88     19.49 o 
  -4   4  10      899.96      869.85     21.96 o 
  -2   4  10      304.94      295.82     26.60 o 
   0   4  10     1226.29     1244.24     29.59 o 
   2   4  10      466.94      484.20     22.96 o 
   4   4  10      373.45      369.23     24.18 o 
   6   4  10      314.46      293.22     31.13 o 
 -13   5  10       26.59       18.99     11.04 o 
 -11   5  10       77.14       66.06     10.42 o 
  -9   5  10      258.67      240.32     20.25 o 
  -7   5  10       54.63       63.70     13.51 o 
  -5   5  10      717.22      674.72     21.39 o 
  -3   5  10      155.70      155.66     12.14 o 
  -1   5  10     1346.57     1346.09     30.88 o 
   1   5  10      565.37      537.34     23.81 o 
   3   5  10      562.18      538.39     25.71 o 
   5   5  10      369.13      397.05     29.33 o 
   7   5  10      428.60      434.66     46.72 o 
 -12   6  10        8.80      -10.90     10.90 o 
 -10   6  10      115.92       83.37     11.60 o 
  -8   6  10       42.73       44.53     13.15 o 
  -6   6  10      104.95      100.81     11.37 o 
  -4   6  10      503.38      520.21     18.93 o 
  -2   6  10      274.72      281.85     17.28 o 
   0   6  10      634.86      652.64     36.95 o 
   2   6  10      418.24      386.73     21.49 o 
   4   6  10      212.39      230.96     19.40 o 
   6   6  10      484.61      498.93     38.98 o 
 -13   7  10        1.34       -3.52     12.87 o 
 -11   7  10       41.93       50.37     12.28 o 
  -9   7  10      148.62      139.48     14.46 o 
  -7   7  10       46.58       45.47      9.14 o 
  -5   7  10      370.41      414.98     19.31 o 
  -3   7  10      295.10      302.10     17.63 o 
  -1   7  10      248.23      259.94     16.84 o 
   1   7  10      225.30      256.07     26.86 o 
   3   7  10      274.12      286.64     20.27 o 
   5   7  10      127.84      114.47     20.24 o 
 -12   8  10       87.69       71.22     15.17 o 
 -10   8  10      295.75      286.20     18.62 o 
  -8   8  10       59.27       69.85     11.23 o 
  -6   8  10      439.02      463.00     21.54 o 
  -4   8  10      521.31      550.26     23.79 o 
  -2   8  10      158.16      151.93     16.10 o 
   0   8  10      139.69      161.64     16.91 o 
   2   8  10      222.45      215.69     19.99 o 
   4   8  10       87.34      117.91     20.40 o 
 -11   9  10      199.66      196.32     18.20 o 
  -9   9  10      378.70      385.40     21.63 o 
  -7   9  10      197.14      217.91     16.82 o 
  -5   9  10      404.69      399.35     30.77 o 
  -3   9  10      306.13      302.80     20.22 o 
  -1   9  10      156.25      160.43     16.79 o 
   1   9  10      141.79      139.57     17.29 o 
   3   9  10      192.25      196.67     22.79 o 
   5   9  10       37.16       15.55     16.59 o 
 -10  10  10      206.69      168.01     17.65 o 
  -8  10  10       63.92       84.00     14.25 o 
  -6  10  10      309.04      273.33     21.33 o 
  -4  10  10      575.70      585.47     27.31 o 
  -2  10  10       18.03        4.43     13.95 o 
   0  10  10       72.12       47.44     14.45 o 
   2  10  10       64.18       64.87     15.73 o 
   4  10  10       42.89       47.63     20.90 o 
  -9  11  10       66.04       59.38     12.97 o 
  -7  11  10       56.01       60.51     15.17 o 
  -5  11  10      294.24      258.27     19.72 o 
  -3  11  10       22.47      -13.02     13.02 o 
  -1  11  10       90.31       77.92     15.67 o 
   1  11  10       17.43       21.17     14.78 o 
   3  11  10      139.01      127.32     22.19 o 
  -8  12  10       23.28       29.15     16.14 o 
  -6  12  10       63.52       72.34     18.95 o 
  -4  12  10      225.03      175.70     23.83 o 
  -2  12  10        1.56       -0.35     14.70 o 
   0  12  10      151.70      126.00     20.64 o 
   2  12  10      112.99       96.66     20.08 o 
  -7  13  10       45.81       40.82     19.39 o 
  -5  13  10      126.95      120.93     20.16 o 
  -3  13  10       10.67       10.43     14.94 o 
  -1  13  10      254.28      264.51     25.63 o 
  -4  14  10       37.47       13.09     19.36 o 
 -13   1  11        3.49       13.60      8.90 o 
 -11   1  11        0.12        6.50      9.77 o 
  -9   1  11        0.23        6.12      9.10 o 
  -7   1  11        0.06       -5.84      9.38 o 
  -5   1  11       49.65       33.58      7.86 o 
  -3   1  11       54.30       54.56     10.28 o 
  -1   1  11       49.86       66.27     11.43 o 
   1   1  11        1.83        6.72     11.83 o 
   3   1  11        2.14       -8.93     12.99 o 
   5   1  11        1.65       -7.36     14.87 o 
 -12   2  11        0.39       -5.16     11.77 o 
 -10   2  11        0.45       -3.70     12.78 o 
  -8   2  11       11.12       -2.90      9.76 o 
  -6   2  11       73.75       70.40      9.33 o 
  -4   2  11      174.55      173.79     14.22 o 
  -2   2  11       36.46       44.20     13.88 o 
   0   2  11       38.16       16.67     11.04 o 
   2   2  11       38.47       15.83     13.05 o 
   4   2  11       31.17       33.30     15.89 o 
 -13   3  11        1.67        9.19      8.94 o 
 -11   3  11       25.79       29.25     12.71 o 
  -9   3  11       15.39       12.24     11.79 o 
  -7   3  11        4.68       -6.35     10.14 o 
  -5   3  11      109.54      100.09     10.09 o 
  -3   3  11      111.80      103.02     11.95 o 
  -1   3  11       92.14      109.07     13.59 o 
   1   3  11       33.25       49.17     12.68 o 
   3   3  11        0.14        4.32     13.34 o 
   5   3  11       10.35       11.79     15.90 o 
 -12   4  11       12.15       -6.79     16.37 o 
 -10   4  11       14.75      -10.33     11.20 o 
  -8   4  11      122.60      127.08     16.02 o 
  -6   4  11      232.14      236.79     19.82 o 
  -4   4  11        1.90        2.90      8.28 o 
  -2   4  11       16.60       33.09     11.00 o 
   0   4  11        0.40       -7.69     10.12 o 
   2   4  11       79.81       86.52     15.06 o 
   4   4  11       42.31       18.93     15.72 o 
 -11   5  11       68.77       77.22     16.79 o 
  -9   5  11        5.66       -0.47     11.49 o 
  -7   5  11      149.40      160.02     17.73 o 
  -5   5  11      223.45      252.50     14.67 o 
  -3   5  11       27.11       44.41     11.20 o 
  -1   5  11        0.91        7.57     10.67 o 
   1   5  11      112.80      112.84     15.49 o 
   3   5  11        0.90        4.21     13.46 o 
   5   5  11       74.84      108.54     23.56 o 
 -12   6  11       12.10       27.92     16.82 o 
 -10   6  11        6.36       11.79     14.49 o 
  -8   6  11       48.46       54.99     14.94 o 
  -6   6  11       36.09       44.09      9.46 o 
  -4   6  11       36.35       45.23     13.73 o 
  -2   6  11       38.97       36.97     12.05 o 
   0   6  11      101.18      116.85     17.54 o 
   2   6  11       89.78      110.83     17.45 o 
   4   6  11       28.66       16.24     16.74 o 
 -11   7  11        8.85       -0.08     13.99 o 
  -9   7  11       26.68       24.76     20.20 o 
  -7   7  11        3.66        9.42      9.47 o 
  -5   7  11       18.87        7.23     10.59 o 
  -3   7  11      126.21      160.86     15.63 o 
  -1   7  11       80.00       96.89     18.67 o 
   1   7  11       55.73       44.35     14.04 o 
   3   7  11        0.50       -9.69     17.18 o 
 -10   8  11        0.53        1.67     10.42 o 
  -8   8  11        1.14        4.47      9.85 o 
  -6   8  11       16.85        8.93     10.23 o 
  -4   8  11       18.30       25.70     11.92 o 
  -2   8  11      270.62      314.56     31.62 o 
   0   8  11       47.70       45.96     18.36 o 
   2   8  11       30.67       23.62     16.29 o 
  -9   9  11       12.17        9.71     11.30 o 
  -7   9  11       14.57       10.12     12.38 o 
  -5   9  11       48.45       40.32     12.14 o 
  -3   9  11      222.89      217.39     18.90 o 
  -1   9  11      278.41      292.02     25.37 o 
   1   9  11       46.46       27.88     14.09 o 
  -8  10  11       40.02       79.31     15.07 o 
  -6  10  11      104.86      130.02     15.61 o 
  -4  10  11       20.09       32.30     13.34 o 
  -2  10  11      620.31      662.23     36.33 o 
   0  10  11       83.36       51.39     17.23 o 
  -7  11  11       82.81      120.26     16.19 o 
  -5  11  11       12.63        5.78     14.37 o 
  -3  11  11      168.37      151.55     23.80 o 
  -1  11  11      149.63      160.44     22.16 o 
  -4  12  11        0.68       -3.72     14.59 o 
 -10   0  12       46.94      -13.51     29.92 o 
  -8   0  12      429.00      398.62     56.95 o 
  -6   0  12       66.14       44.14     19.17 o 
  -4   0  12      170.74      162.12     19.20 o 
  -2   0  12      241.45      248.33     41.99 o 
   0   0  12       95.38      105.20     32.82 o 
   2   0  12      168.37      197.51     42.95 o 
 -11   1  12       93.19      108.94     17.70 o 
  -9   1  12      280.31      216.20     48.26 o 
  -7   1  12       10.90       -0.68     26.68 o 
  -5   1  12       73.94       42.44     14.96 o 
  -3   1  12      263.45      310.12     18.58 o 
  -1   1  12      248.84      219.09     26.59 o 
   1   1  12      160.16      117.91     21.12 o 
   3   1  12       93.68       62.71     17.27 o 
 -10   2  12       88.98       99.55     17.32 o 
  -8   2  12      370.94      333.58     24.83 o 
  -6   2  12        2.65       -2.24      7.78 o 
  -4   2  12      287.60      274.58     17.01 o 
  -2   2  12      312.12      305.61     21.49 o 
   0   2  12      143.80      111.01     23.36 o 
   2   2  12      205.60      207.11     22.63 o 
 -11   3  12       75.32       56.07     14.12 o 
  -9   3  12      200.59      209.44     18.30 o 
  -7   3  12      165.37      189.02     32.88 o 
  -5   3  12      214.36      220.66     14.80 o 
  -3   3  12      593.47      608.36     30.28 o 
  -1   3  12      194.86      237.82     24.11 o 
   1   3  12      165.92      156.09     22.95 o 
   3   3  12      231.96      268.66     25.91 o 
 -10   4  12       58.87       60.04     26.27 o 
  -8   4  12      305.57      306.25     22.30 o 
  -6   4  12      222.28      222.61     13.04 o 
  -4   4  12      522.76      562.35     26.60 o 
  -2   4  12      190.63      165.31     18.39 o 
   0   4  12      150.71      171.97     19.76 o 
   2   4  12      255.39      240.83     33.79 o 
  -9   5  12       72.35       62.20     15.25 o 
  -7   5  12      238.39      251.63     21.79 o 
  -5   5  12      188.61      198.15     15.64 o 
  -3   5  12      291.77      287.15     36.22 o 
  -1   5  12       79.88       66.04     15.35 o 
   1   5  12       85.02      100.96     21.31 o 
  -8   6  12      124.72      109.82     22.29 o 
  -6   6  12      120.30      121.76     12.88 o 
  -4   6  12      248.50      223.47     27.59 o 
  -2   6  12       16.31       31.90     16.05 o 
   0   6  12       71.80       72.50     17.19 o 
  -9   7  12       63.98       69.60     33.11 o 
  -7   7  12      172.55      172.54     14.93 o 
  -5   7  12      224.30      238.46     19.25 o 
  -3   7  12       39.01       46.84     15.03 o 
  -1   7  12       41.79       19.53     15.09 o 
  -6   8  12      135.75      152.10     16.70 o 
  -4   8  12      204.01      214.44     21.73 o 
  -2   8  12       36.50       41.35     19.22 o 
  -5   9  12       92.62       86.26     16.80 o 
  -3   9  12       61.38       55.78     16.28 o 
  -7   1  13        0.70      -26.70     47.70 o 
  -5   1  13        0.65        3.77     10.05 o 
  -3   1  13        1.84      -10.53     12.51 o 
  -1   1  13        0.37      -16.76     17.02 o 
  -6   2  13       37.89       47.20     13.65 o 
  -4   2  13        1.70      -10.35     10.35 o 
  -2   2  13        5.16        6.50     16.89 o 
  -7   3  13       13.00       13.12     13.84 o 
  -5   3  13        2.29       -1.72     10.14 o 
  -3   3  13        0.06        5.28     13.27 o 
  -6   4  13        2.13        4.67     14.20 o 
  -4   4  13        0.08       -8.34     12.96 o 
                                                 
